# Supplementary material for: The millipede family Paradoxosomatidae in the Philippines, with a description of Eustrongylosoma penevi sp.n., and notes on Anoplodesmus anthracinus Pocock, 1895, recorded in Malaysia and Sri Lanka for the first time (Diplopoda, Polydesmida)
Source: Biodivers Data J. 2013 Sep 16;(1):e957. doi: 10.3897/BDJ.1.e957 (PMC3964709; doi:10.3897/BDJ.1.e957)
Supplement: XML Treatment for Eustrongylosoma penevi [file BDJ.1.e957-treatment1.xml]

<!DOCTYPE tp:taxon-treatment
  PUBLIC "-//TaxonX//DTD Taxonomic Treatment Publishing DTD v0 20100105//EN" "tax-treatment-NSO.dtd">
<tp:taxon-treatment xmlns:tp="http://www.plazi.org/taxpub"><tp:treatment-meta><mixed-citation publication-type="journal"><person-group><name><surname>Golovatch</surname><given-names>Sergei</given-names></name><name><surname>Stoev</surname><given-names>Pavel</given-names></name></person-group><article-title>The millipede family <tp:taxon-name><tp:taxon-name-part taxon-name-part-type="familia">Paradoxosomatidae</tp:taxon-name-part></tp:taxon-name> in the Philippines, with a description of <italic><tp:taxon-name><tp:taxon-name-part taxon-name-part-type="genus">Eustrongylosoma</tp:taxon-name-part> <tp:taxon-name-part taxon-name-part-type="species">penevi</tp:taxon-name-part></tp:taxon-name></italic> sp.n., and notes on <italic><tp:taxon-name><tp:taxon-name-part taxon-name-part-type="genus">Anoplodesmus</tp:taxon-name-part> <tp:taxon-name-part taxon-name-part-type="species">anthracinus</tp:taxon-name-part></tp:taxon-name></italic> Pocock, 1895, recorded in Malaysia and Sri Lanka for the first time (<tp:taxon-name><tp:taxon-name-part taxon-name-part-type="classis">Diplopoda</tp:taxon-name-part></tp:taxon-name>, <tp:taxon-name><tp:taxon-name-part taxon-name-part-type="ordo">Polydesmida</tp:taxon-name-part></tp:taxon-name>)</article-title><source>Biodivers Data J</source><day>16</day><month>9</month><year>2013</year><volume>2013</volume><issue>1</issue><pub-id pub-id-type="doi">10.3897/BDJ.1.e957</pub-id></mixed-citation></tp:treatment-meta><tp:nomenclature><tp:taxon-name>
            <tp:taxon-name-part taxon-name-part-type="genus">Eustrongylosoma</tp:taxon-name-part>
            <tp:taxon-name-part taxon-name-part-type="species">penevi</tp:taxon-name-part>
            <object-id xmlns:xlink="http://www.w3.org/1999/xlink" xlink:type="simple">urn:lsid:zoobank.org:act:3A600B5D-4791-44CE-AC7C-89BF768789D9</object-id>
          </tp:taxon-name><tp:taxon-authority>Golovatch &amp; Stoev, 2013</tp:taxon-authority><tp:taxon-status xmlns:xlink="http://www.w3.org/1999/xlink" xlink:type="simple">sp. n.</tp:taxon-status></tp:nomenclature><tp:treatment-sec sec-type="materials"><title>Materials</title><list list-type="alpha-lower"><list-item><p><bold>Type status:</bold> <named-content xmlns:xlink="http://www.w3.org/1999/xlink" content-type="dwc:typeStatus" xlink:type="simple">Holotype</named-content>. <bold>Occurrence:</bold> recordedBy: <named-content xmlns:xlink="http://www.w3.org/1999/xlink" content-type="dwc:recordedBy" xlink:type="simple">P. Stoev &amp; L. Penev</named-content>; individualCount: <named-content xmlns:xlink="http://www.w3.org/1999/xlink" content-type="dwc:individualCount" xlink:type="simple">1</named-content>; sex: <named-content xmlns:xlink="http://www.w3.org/1999/xlink" content-type="dwc:sex" xlink:type="simple">male</named-content>; <bold>Location:</bold> island: <named-content xmlns:xlink="http://www.w3.org/1999/xlink" content-type="dwc:island" xlink:type="simple">Luzon Island</named-content>; country: <named-content xmlns:xlink="http://www.w3.org/1999/xlink" content-type="dwc:country" xlink:type="simple">Philippines</named-content>; stateProvince: <named-content xmlns:xlink="http://www.w3.org/1999/xlink" content-type="dwc:stateProvince" xlink:type="simple">Mountain Province</named-content>; verbatimLocality: <named-content xmlns:xlink="http://www.w3.org/1999/xlink" content-type="dwc:verbatimLocality" xlink:type="simple">Mt Polis Checkpoint on the road Banaue – Sagada</named-content>; verbatimElevation: <named-content xmlns:xlink="http://www.w3.org/1999/xlink" content-type="dwc:verbatimElevation" xlink:type="simple">1800-1900 m</named-content>; locationRemarks: <named-content xmlns:xlink="http://www.w3.org/1999/xlink" content-type="dwc:locationRemarks" xlink:type="simple">under stones and logs</named-content>; verbatimLatitude: <named-content xmlns:xlink="http://www.w3.org/1999/xlink" content-type="dwc:verbatimLatitude" xlink:type="simple">16°57'58"N</named-content>; verbatimLongitude: <named-content xmlns:xlink="http://www.w3.org/1999/xlink" content-type="dwc:verbatimLongitude" xlink:type="simple">121°1'37"E</named-content>; <bold>Event:</bold> eventDate: <named-content xmlns:xlink="http://www.w3.org/1999/xlink" content-type="dwc:eventDate" xlink:type="simple">6 July 2012</named-content>; <bold>Record Level:</bold> institutionCode: <named-content xmlns:xlink="http://www.w3.org/1999/xlink" content-type="dwc:institutionCode" xlink:type="simple">NMNHS</named-content></p></list-item><list-item><p><bold>Type status:</bold> <named-content xmlns:xlink="http://www.w3.org/1999/xlink" content-type="dwc:typeStatus" xlink:type="simple">Paratype</named-content>. <bold>Occurrence:</bold> recordedBy: <named-content xmlns:xlink="http://www.w3.org/1999/xlink" content-type="dwc:recordedBy" xlink:type="simple">P. Stoev &amp; L. Penev</named-content>; individualCount: <named-content xmlns:xlink="http://www.w3.org/1999/xlink" content-type="dwc:individualCount" xlink:type="simple">4</named-content>; sex: <named-content xmlns:xlink="http://www.w3.org/1999/xlink" content-type="dwc:sex" xlink:type="simple">male</named-content>; <bold>Location:</bold> island: <named-content xmlns:xlink="http://www.w3.org/1999/xlink" content-type="dwc:island" xlink:type="simple">Luzon Island</named-content>; country: <named-content xmlns:xlink="http://www.w3.org/1999/xlink" content-type="dwc:country" xlink:type="simple">Philippines</named-content>; stateProvince: <named-content xmlns:xlink="http://www.w3.org/1999/xlink" content-type="dwc:stateProvince" xlink:type="simple">Mountain Province</named-content>; verbatimLocality: <named-content xmlns:xlink="http://www.w3.org/1999/xlink" content-type="dwc:verbatimLocality" xlink:type="simple">Mt Polis Checkpoint on the road Banaue – Sagada</named-content>; verbatimElevation: <named-content xmlns:xlink="http://www.w3.org/1999/xlink" content-type="dwc:verbatimElevation" xlink:type="simple">1800-1900 m</named-content>; locationRemarks: <named-content xmlns:xlink="http://www.w3.org/1999/xlink" content-type="dwc:locationRemarks" xlink:type="simple">under stones and logs</named-content>; verbatimLatitude: <named-content xmlns:xlink="http://www.w3.org/1999/xlink" content-type="dwc:verbatimLatitude" xlink:type="simple">16°57'58"N</named-content>; verbatimLongitude: <named-content xmlns:xlink="http://www.w3.org/1999/xlink" content-type="dwc:verbatimLongitude" xlink:type="simple">121°1'37"E</named-content>; <bold>Event:</bold> eventDate: <named-content xmlns:xlink="http://www.w3.org/1999/xlink" content-type="dwc:eventDate" xlink:type="simple">6 July 2012</named-content>; <bold>Record Level:</bold> institutionCode: <named-content xmlns:xlink="http://www.w3.org/1999/xlink" content-type="dwc:institutionCode" xlink:type="simple">NMNHS</named-content></p></list-item><list-item><p><bold>Type status:</bold> <named-content xmlns:xlink="http://www.w3.org/1999/xlink" content-type="dwc:typeStatus" xlink:type="simple">Paratype</named-content>. <bold>Occurrence:</bold> recordedBy: <named-content xmlns:xlink="http://www.w3.org/1999/xlink" content-type="dwc:recordedBy" xlink:type="simple">P. Stoev &amp; L. Penev</named-content>; individualCount: <named-content xmlns:xlink="http://www.w3.org/1999/xlink" content-type="dwc:individualCount" xlink:type="simple">1</named-content>; sex: <named-content xmlns:xlink="http://www.w3.org/1999/xlink" content-type="dwc:sex" xlink:type="simple">female</named-content>; <bold>Location:</bold> island: <named-content xmlns:xlink="http://www.w3.org/1999/xlink" content-type="dwc:island" xlink:type="simple">Luzon Island</named-content>; country: <named-content xmlns:xlink="http://www.w3.org/1999/xlink" content-type="dwc:country" xlink:type="simple">Philippines</named-content>; stateProvince: <named-content xmlns:xlink="http://www.w3.org/1999/xlink" content-type="dwc:stateProvince" xlink:type="simple">Mountain Province</named-content>; verbatimLocality: <named-content xmlns:xlink="http://www.w3.org/1999/xlink" content-type="dwc:verbatimLocality" xlink:type="simple">Mt Polis Checkpoint on the road Banaue – Sagada</named-content>; verbatimElevation: <named-content xmlns:xlink="http://www.w3.org/1999/xlink" content-type="dwc:verbatimElevation" xlink:type="simple">1800-1900 m</named-content>; locationRemarks: <named-content xmlns:xlink="http://www.w3.org/1999/xlink" content-type="dwc:locationRemarks" xlink:type="simple">under stones and logs</named-content>; verbatimLatitude: <named-content xmlns:xlink="http://www.w3.org/1999/xlink" content-type="dwc:verbatimLatitude" xlink:type="simple">16°57'58"N</named-content>; verbatimLongitude: <named-content xmlns:xlink="http://www.w3.org/1999/xlink" content-type="dwc:verbatimLongitude" xlink:type="simple">121°1'37"E</named-content>; <bold>Event:</bold> eventDate: <named-content xmlns:xlink="http://www.w3.org/1999/xlink" content-type="dwc:eventDate" xlink:type="simple">6 July 2012</named-content>; <bold>Record Level:</bold> institutionCode: <named-content xmlns:xlink="http://www.w3.org/1999/xlink" content-type="dwc:institutionCode" xlink:type="simple">NMNHS</named-content></p></list-item><list-item><p><bold>Type status:</bold> <named-content xmlns:xlink="http://www.w3.org/1999/xlink" content-type="dwc:typeStatus" xlink:type="simple">Paratype</named-content>. <bold>Occurrence:</bold> recordedBy: <named-content xmlns:xlink="http://www.w3.org/1999/xlink" content-type="dwc:recordedBy" xlink:type="simple">P. Stoev &amp; L. Penev</named-content>; individualCount: <named-content xmlns:xlink="http://www.w3.org/1999/xlink" content-type="dwc:individualCount" xlink:type="simple">1</named-content>; lifeStage: <named-content xmlns:xlink="http://www.w3.org/1999/xlink" content-type="dwc:lifeStage" xlink:type="simple">juvenile</named-content>; <bold>Location:</bold> island: <named-content xmlns:xlink="http://www.w3.org/1999/xlink" content-type="dwc:island" xlink:type="simple">Luzon Island</named-content>; country: <named-content xmlns:xlink="http://www.w3.org/1999/xlink" content-type="dwc:country" xlink:type="simple">Philippines</named-content>; stateProvince: <named-content xmlns:xlink="http://www.w3.org/1999/xlink" content-type="dwc:stateProvince" xlink:type="simple">Mountain Province</named-content>; verbatimLocality: <named-content xmlns:xlink="http://www.w3.org/1999/xlink" content-type="dwc:verbatimLocality" xlink:type="simple">Mt Polis Checkpoint on the road Banaue – Sagada</named-content>; verbatimElevation: <named-content xmlns:xlink="http://www.w3.org/1999/xlink" content-type="dwc:verbatimElevation" xlink:type="simple">1800-1900 m</named-content>; locationRemarks: <named-content xmlns:xlink="http://www.w3.org/1999/xlink" content-type="dwc:locationRemarks" xlink:type="simple">under stones and logs</named-content>; verbatimLatitude: <named-content xmlns:xlink="http://www.w3.org/1999/xlink" content-type="dwc:verbatimLatitude" xlink:type="simple">16°57'58"N</named-content>; verbatimLongitude: <named-content xmlns:xlink="http://www.w3.org/1999/xlink" content-type="dwc:verbatimLongitude" xlink:type="simple">121°1'37"E</named-content>; <bold>Event:</bold> eventDate: <named-content xmlns:xlink="http://www.w3.org/1999/xlink" content-type="dwc:eventDate" xlink:type="simple">6 July 2012</named-content>; <bold>Record Level:</bold> institutionCode: <named-content xmlns:xlink="http://www.w3.org/1999/xlink" content-type="dwc:institutionCode" xlink:type="simple">NMNHS</named-content></p></list-item><list-item><p><bold>Type status:</bold> <named-content xmlns:xlink="http://www.w3.org/1999/xlink" content-type="dwc:typeStatus" xlink:type="simple">Paratype</named-content>. <bold>Occurrence:</bold> recordedBy: <named-content xmlns:xlink="http://www.w3.org/1999/xlink" content-type="dwc:recordedBy" xlink:type="simple">P. Stoev &amp; L. Penev</named-content>; individualCount: <named-content xmlns:xlink="http://www.w3.org/1999/xlink" content-type="dwc:individualCount" xlink:type="simple">1</named-content>; sex: <named-content xmlns:xlink="http://www.w3.org/1999/xlink" content-type="dwc:sex" xlink:type="simple">male</named-content>; <bold>Location:</bold> island: <named-content xmlns:xlink="http://www.w3.org/1999/xlink" content-type="dwc:island" xlink:type="simple">Luzon Island</named-content>; country: <named-content xmlns:xlink="http://www.w3.org/1999/xlink" content-type="dwc:country" xlink:type="simple">Philippines</named-content>; stateProvince: <named-content xmlns:xlink="http://www.w3.org/1999/xlink" content-type="dwc:stateProvince" xlink:type="simple">Mountain Province</named-content>; verbatimLocality: <named-content xmlns:xlink="http://www.w3.org/1999/xlink" content-type="dwc:verbatimLocality" xlink:type="simple">Mt Polis Checkpoint on the road Banaue – Sagada</named-content>; verbatimElevation: <named-content xmlns:xlink="http://www.w3.org/1999/xlink" content-type="dwc:verbatimElevation" xlink:type="simple">1800-1900 m</named-content>; locationRemarks: <named-content xmlns:xlink="http://www.w3.org/1999/xlink" content-type="dwc:locationRemarks" xlink:type="simple">under stones and logs</named-content>; verbatimLatitude: <named-content xmlns:xlink="http://www.w3.org/1999/xlink" content-type="dwc:verbatimLatitude" xlink:type="simple">16°57'58"N</named-content>; verbatimLongitude: <named-content xmlns:xlink="http://www.w3.org/1999/xlink" content-type="dwc:verbatimLongitude" xlink:type="simple">121°1'37"E</named-content>; <bold>Event:</bold> eventDate: <named-content xmlns:xlink="http://www.w3.org/1999/xlink" content-type="dwc:eventDate" xlink:type="simple">6 July 2012</named-content>; <bold>Record Level:</bold> institutionCode: <named-content xmlns:xlink="http://www.w3.org/1999/xlink" content-type="dwc:institutionCode" xlink:type="simple">ZMUM</named-content></p></list-item></list></tp:treatment-sec><tp:treatment-sec sec-type="Description"><title>Description</title><p>Length 18-22 (♂) or 23 mm (♀), width of midbody pro- and metazona 1.1-1.3 and 1.5-1.7 mm (♂), or 1.9 and 2.1 mm (♀), respectively. Holotype <italic>ca</italic> 22 mm long, width of pro- and metazona 1.3 and 1.6 mm, respectively. Coloration black to light grey-brown (Fig. <xref ref-type="fig" rid="F295675">1</xref><xref ref-type="fig" rid="F295680">a</xref>). Pattern mostly cingulate due to a large light grey band on prozona dorsally in front of stricture extending down until level of paraterga (Fig. <xref ref-type="fig" rid="F295675">1</xref><xref ref-type="fig" rid="F295680">a</xref>, <xref ref-type="fig" rid="F295681">b</xref>). Legs light grey-brown. Antennae increasingly infuscate distad, from light brown to blackish (Fig. <xref ref-type="fig" rid="F295675">1</xref><xref ref-type="fig" rid="F295680">a</xref>).</p><p>Body submoniliform. Antennomeres 2 to 6 subequal in length, antennae rather short, reaching behind segment 3 (♂) or 2 (♀) when stretched dorsally. Tegument generally smooth and shining. In width, segments 2 and 3 &lt; collum = 4 &lt; 5-17, thereafter body gently tapering towards telson. Paraterga (Fig. <xref ref-type="fig" rid="F295675">1</xref><xref ref-type="fig" rid="F295681">b</xref>, <xref ref-type="fig" rid="F295682">c</xref>, <xref ref-type="fig" rid="F295683">d</xref>) modestly developed, keel-shaped, set low (at about 1/3<sup>rd</sup> of metazonal height), thinner in poreless, thicker in pore-bearing, segments, slightly reaching behind tergal margin only in segments 2 and 17-19, mostly slightly pointed, delimited by a complete and deep sulcus only dorsally, ventral sulcus being incomplete, developed only in posterior quarter to 1/5<sup>th</sup> extent. Head densely setose on clypeus and frons, bare on vertex. Collum semilunar, bearing two transverse rows of 2+2 setae, one row along front margin, second row in the middle; lateral edges broadly rounded. Metaterga faintly rugulose, a little more clearly so in postsulcus halves, surface below paraterga microgranular in segments 2-7. Tergal setae rather long, about 1/5<sup>th</sup> of metatergal length, arranged in two rows of 2+2 in each, one in front of, second behind sulcus. Sulcus starting from segment 5, deep, almost reaching the bases of paraterga. Stricture between pro- and metazona finely and densely ribbed. Ozopores lying close to caudal end of paraterga in a shallow ovoid groove, lateral, only partly visible from above. Pleurosternal carinae poorly developed ridges visible only in segments 2-4. Seta at about midway of each paratergum mostly broken off. Axial line wanting. Epiproct (Fig. <xref ref-type="fig" rid="F295684">2</xref><xref ref-type="fig" rid="F295689">a</xref>) subtruncate, pre-apical lateral papillae small. Hypoproct (Fig. <xref ref-type="fig" rid="F295684">2</xref><xref ref-type="fig" rid="F295690">b</xref>) semi-circular. Sternal lobe between coxae 4 subtrapeziform, densely setose (Fig. <xref ref-type="fig" rid="F295684">2</xref><xref ref-type="fig" rid="F295691">c</xref>). Legs very long and slender, about 2.0 (♂) or 1.3 (♀) times as long as midbody height; ♂ tarsal brushes traceable until about legs of segment 15, thereafter thinning out.</p><p>Gonopods rather simple (Fig. <xref ref-type="fig" rid="F295684">2</xref><xref ref-type="fig" rid="F295692">d</xref>, <xref ref-type="fig" rid="F295693">e</xref>, <xref ref-type="fig" rid="F295694">f</xref>): coxite long, subcylindrical, bare; prefemoral portion small, about 1/3<sup>rd</sup> as long as femorite, the latter slender, ventral lobe somewhat better developed than dorsal one, apicolateral lobe (<bold>l</bold>) rounded, well developed, with a long transverse spine (<bold>s</bold>) at base. Solenophore subcircular, with a subterminal lobule.</p></tp:treatment-sec><tp:treatment-sec sec-type="Diagnosis"><title>Diagnosis</title><p>Most similar to <italic><tp:taxon-name><tp:taxon-name-part taxon-name-part-type="genus">Eustrongylosoma</tp:taxon-name-part> <tp:taxon-name-part taxon-name-part-type="species">exiguum</tp:taxon-name-part></tp:taxon-name></italic> Hoffman, 1978, from Papua New Guinea, and <italic><tp:taxon-name><tp:taxon-name-part taxon-name-part-type="genus">Eustrongylosoma</tp:taxon-name-part> <tp:taxon-name-part taxon-name-part-type="species">kuekenthali</tp:taxon-name-part></tp:taxon-name></italic> (Attems, 1897), from Borneo and Sulawesi, sharing the presence of a prominent distal spine on the gonopod femorite. Different from all congeners by the transverse orientation of the spine and noticeably long legs in the male (<xref ref-type="bibr" rid="B295818">Hoffman 1978</xref>, <xref ref-type="bibr" rid="B295765">Golovatch 1997</xref>).</p></tp:treatment-sec><tp:treatment-sec sec-type="Etymology"><title>Etymology</title><p>Honours our good friend and colleague Lyubomir Penev, biologist and founder of the Biodiversity Data Journal and Pensoft Publishers.</p></tp:treatment-sec><tp:treatment-sec sec-type="Notes"><title>Notes</title><p>The species is hitherto known only from its type locality, Mt Polis Checkpoint on the road Banaue – Sagada (Fig. <xref ref-type="fig" rid="F295695">3</xref>), where it was found close to a human settlement, under wooden plates and logs (Fig. <xref ref-type="fig" rid="F295697">4</xref>).</p></tp:treatment-sec><tp:treatment-sec><!--Section generated to contain objects referenced in tp:taxon-treatment.--><fig-group id="F295675" position="float" orientation="portrait"><caption><p><italic><tp:taxon-name><tp:taxon-name-part taxon-name-part-type="genus">Eustrongylosoma</tp:taxon-name-part> <tp:taxon-name-part taxon-name-part-type="species">penevi</tp:taxon-name-part></tp:taxon-name></italic> sp. n. Scale bar: 1.0 mm.</p></caption><fig id="F295680" position="float" orientation="portrait"><label>Figure 1a.</label><caption><p>♂ paratype, habitus, lateral view</p></caption><graphic xmlns:xlink="http://www.w3.org/1999/xlink" xlink:href="biodiversity_data_journal-1-e957-g001_a.jpg" position="float" orientation="portrait" xlink:type="simple"/></fig><fig id="F295681" position="float" orientation="portrait"><label>Figure 1b.</label><caption><p>midbody segments, dorsal view</p></caption><graphic xmlns:xlink="http://www.w3.org/1999/xlink" xlink:href="biodiversity_data_journal-1-e957-g001_b.jpg" position="float" orientation="portrait" xlink:type="simple"/></fig><fig id="F295682" position="float" orientation="portrait"><label>Figure 1c.</label><caption><p>♂ paratype 3 segment 10, lateral view</p></caption><graphic xmlns:xlink="http://www.w3.org/1999/xlink" xlink:href="biodiversity_data_journal-1-e957-g001_c.jpg" position="float" orientation="portrait" xlink:type="simple"/></fig><fig id="F295683" position="float" orientation="portrait"><label>Figure 1d.</label><caption><p>left half of segment 10, dorsal view</p></caption><graphic xmlns:xlink="http://www.w3.org/1999/xlink" xlink:href="biodiversity_data_journal-1-e957-g001_d.jpg" position="float" orientation="portrait" xlink:type="simple"/></fig></fig-group><fig id="F295680" position="float" orientation="portrait"><label>Figure 1a.</label><caption><p>♂ paratype, habitus, lateral view</p></caption><graphic xmlns:xlink="http://www.w3.org/1999/xlink" xlink:href="biodiversity_data_journal-1-e957-g001_a.jpg" position="float" orientation="portrait" xlink:type="simple"/></fig><fig id="F295681" position="float" orientation="portrait"><label>Figure 1b.</label><caption><p>midbody segments, dorsal view</p></caption><graphic xmlns:xlink="http://www.w3.org/1999/xlink" xlink:href="biodiversity_data_journal-1-e957-g001_b.jpg" position="float" orientation="portrait" xlink:type="simple"/></fig><fig id="F295682" position="float" orientation="portrait"><label>Figure 1c.</label><caption><p>♂ paratype 3 segment 10, lateral view</p></caption><graphic xmlns:xlink="http://www.w3.org/1999/xlink" xlink:href="biodiversity_data_journal-1-e957-g001_c.jpg" position="float" orientation="portrait" xlink:type="simple"/></fig><fig id="F295683" position="float" orientation="portrait"><label>Figure 1d.</label><caption><p>left half of segment 10, dorsal view</p></caption><graphic xmlns:xlink="http://www.w3.org/1999/xlink" xlink:href="biodiversity_data_journal-1-e957-g001_d.jpg" position="float" orientation="portrait" xlink:type="simple"/></fig><fig-group id="F295684" position="float" orientation="portrait"><caption><p><italic><tp:taxon-name><tp:taxon-name-part taxon-name-part-type="genus">Eustrongylosoma</tp:taxon-name-part> <tp:taxon-name-part taxon-name-part-type="species">penevi</tp:taxon-name-part></tp:taxon-name></italic> sp. n. Scale bar: 1.0 mm.</p></caption><fig id="F295689" position="float" orientation="portrait"><label>Figure 2a.</label><caption><p>epiproct</p></caption><graphic xmlns:xlink="http://www.w3.org/1999/xlink" xlink:href="biodiversity_data_journal-1-e957-g002_a.jpg" position="float" orientation="portrait" xlink:type="simple"/></fig><fig id="F295690" position="float" orientation="portrait"><label>Figure 2b.</label><caption><p>hypoproct</p></caption><graphic xmlns:xlink="http://www.w3.org/1999/xlink" xlink:href="biodiversity_data_journal-1-e957-g002_b.jpg" position="float" orientation="portrait" xlink:type="simple"/></fig><fig id="F295691" position="float" orientation="portrait"><label>Figure 2c.</label><caption><p>sternal lobe between coxae 4, caudal view</p></caption><graphic xmlns:xlink="http://www.w3.org/1999/xlink" xlink:href="biodiversity_data_journal-1-e957-g002_c.jpg" position="float" orientation="portrait" xlink:type="simple"/></fig><fig id="F295692" position="float" orientation="portrait"><label>Figure 2d.</label><caption><p>right gonopod, mesal view</p></caption><graphic xmlns:xlink="http://www.w3.org/1999/xlink" xlink:href="biodiversity_data_journal-1-e957-g002_d.jpg" position="float" orientation="portrait" xlink:type="simple"/></fig><fig id="F295693" position="float" orientation="portrait"><label>Figure 2e.</label><caption><p>right gonopod, lateral view</p></caption><graphic xmlns:xlink="http://www.w3.org/1999/xlink" xlink:href="biodiversity_data_journal-1-e957-g002_e.jpg" position="float" orientation="portrait" xlink:type="simple"/></fig><fig id="F295694" position="float" orientation="portrait"><label>Figure 2f.</label><caption><p>right gonopod, dorsal view</p></caption><graphic xmlns:xlink="http://www.w3.org/1999/xlink" xlink:href="biodiversity_data_journal-1-e957-g002_f.jpg" position="float" orientation="portrait" xlink:type="simple"/></fig></fig-group><fig id="F295689" position="float" orientation="portrait"><label>Figure 2a.</label><caption><p>epiproct</p></caption><graphic xmlns:xlink="http://www.w3.org/1999/xlink" xlink:href="biodiversity_data_journal-1-e957-g002_a.jpg" position="float" orientation="portrait" xlink:type="simple"/></fig><fig id="F295690" position="float" orientation="portrait"><label>Figure 2b.</label><caption><p>hypoproct</p></caption><graphic xmlns:xlink="http://www.w3.org/1999/xlink" xlink:href="biodiversity_data_journal-1-e957-g002_b.jpg" position="float" orientation="portrait" xlink:type="simple"/></fig><fig id="F295691" position="float" orientation="portrait"><label>Figure 2c.</label><caption><p>sternal lobe between coxae 4, caudal view</p></caption><graphic xmlns:xlink="http://www.w3.org/1999/xlink" xlink:href="biodiversity_data_journal-1-e957-g002_c.jpg" position="float" orientation="portrait" xlink:type="simple"/></fig><fig id="F295692" position="float" orientation="portrait"><label>Figure 2d.</label><caption><p>right gonopod, mesal view</p></caption><graphic xmlns:xlink="http://www.w3.org/1999/xlink" xlink:href="biodiversity_data_journal-1-e957-g002_d.jpg" position="float" orientation="portrait" xlink:type="simple"/></fig><fig id="F295693" position="float" orientation="portrait"><label>Figure 2e.</label><caption><p>right gonopod, lateral view</p></caption><graphic xmlns:xlink="http://www.w3.org/1999/xlink" xlink:href="biodiversity_data_journal-1-e957-g002_e.jpg" position="float" orientation="portrait" xlink:type="simple"/></fig><fig id="F295694" position="float" orientation="portrait"><label>Figure 2f.</label><caption><p>right gonopod, dorsal view</p></caption><graphic xmlns:xlink="http://www.w3.org/1999/xlink" xlink:href="biodiversity_data_journal-1-e957-g002_f.jpg" position="float" orientation="portrait" xlink:type="simple"/></fig><fig id="F295695" position="float" orientation="portrait"><label>Figure 3.</label><caption><p>Map of Luzon showing the type locality of <italic><tp:taxon-name><tp:taxon-name-part taxon-name-part-type="genus">Eustrongylosoma</tp:taxon-name-part> <tp:taxon-name-part taxon-name-part-type="species">penevi</tp:taxon-name-part></tp:taxon-name></italic> sp. n. Original map from: Alexander Altenhof (Kater Begemot) via Wikimedia Commons.</p></caption><graphic xmlns:xlink="http://www.w3.org/1999/xlink" xlink:href="biodiversity_data_journal-1-e957-g003.jpg" position="float" orientation="portrait" xlink:type="simple"/></fig><fig id="F295697" position="float" orientation="portrait"><label>Figure 4.</label><caption><p>A view of Mt Polis Checkpoint, the type locality of <italic><tp:taxon-name><tp:taxon-name-part taxon-name-part-type="genus">Eustrongylosoma</tp:taxon-name-part> <tp:taxon-name-part taxon-name-part-type="species">penevi</tp:taxon-name-part></tp:taxon-name></italic> sp. n. Red arrow indicates the exact place where species was found.</p></caption><graphic xmlns:xlink="http://www.w3.org/1999/xlink" xlink:href="biodiversity_data_journal-1-e957-g004.jpg" position="float" orientation="portrait" xlink:type="simple"/></fig></tp:treatment-sec><ref-list><ref id="B295818"><element-citation xmlns:xlink="http://www.w3.org/1999/xlink" publication-type="article" xlink:type="simple"><person-group person-group-type="author"><name name-style="western"><surname>Hoffman</surname><given-names>RL</given-names></name></person-group><year>1978</year><article-title>Diplopoda from Papuan Caves (Zoological Results of the British Speleological Expedition to Papua New Guinea, 1975, 4).</article-title><source>International Journal of Speleology</source><volume>9</volume><fpage>281</fpage><lpage>307</lpage><pub-id pub-id-type="doi">10.1080/00222937300770281</pub-id></element-citation></ref><ref id="B295765"><element-citation xmlns:xlink="http://www.w3.org/1999/xlink" publication-type="article" xlink:type="simple"><person-group person-group-type="author"><name name-style="western"><surname>Golovatch</surname><given-names>SI</given-names></name></person-group><year>1997</year><article-title>On several new or poorly-known Oriental <tp:taxon-name><tp:taxon-name-part taxon-name-part-type="familia">Paradoxosomatidae</tp:taxon-name-part></tp:taxon-name> (<tp:taxon-name><tp:taxon-name-part taxon-name-part-type="classis">Diplopoda</tp:taxon-name-part></tp:taxon-name>, <tp:taxon-name><tp:taxon-name-part taxon-name-part-type="ordo">Polydesmida</tp:taxon-name-part></tp:taxon-name>), V.</article-title><source><tp:taxon-name><tp:taxon-name-part taxon-name-part-type="phylum">Arthropoda</tp:taxon-name-part></tp:taxon-name> Selecta</source><volume>5</volume><fpage>131</fpage><lpage>141</lpage></element-citation></ref></ref-list></tp:taxon-treatment>
