# Supplementary material for: The millipede family Paradoxosomatidae in the Philippines, with a description of Eustrongylosoma penevi sp.n., and notes on Anoplodesmus anthracinus Pocock, 1895, recorded in Malaysia and Sri Lanka for the first time (Diplopoda, Polydesmida)
Source: Biodivers Data J. 2013 Sep 16;(1):e957. doi: 10.3897/BDJ.1.e957 (PMC3964709; doi:10.3897/BDJ.1.e957)
Supplement: XML Treatment for Anoplodesmus anthracinus [file BDJ.1.e957-treatment2.xml]

<!DOCTYPE tp:taxon-treatment
  PUBLIC "-//TaxonX//DTD Taxonomic Treatment Publishing DTD v0 20100105//EN" "tax-treatment-NSO.dtd">
<tp:taxon-treatment xmlns:tp="http://www.plazi.org/taxpub"><tp:treatment-meta><mixed-citation publication-type="journal"><person-group><name><surname>Golovatch</surname><given-names>Sergei</given-names></name><name><surname>Stoev</surname><given-names>Pavel</given-names></name></person-group><article-title>The millipede family <tp:taxon-name><tp:taxon-name-part taxon-name-part-type="familia">Paradoxosomatidae</tp:taxon-name-part></tp:taxon-name> in the Philippines, with a description of <italic><tp:taxon-name><tp:taxon-name-part taxon-name-part-type="genus">Eustrongylosoma</tp:taxon-name-part> <tp:taxon-name-part taxon-name-part-type="species">penevi</tp:taxon-name-part></tp:taxon-name></italic> sp.n., and notes on <italic><tp:taxon-name><tp:taxon-name-part taxon-name-part-type="genus">Anoplodesmus</tp:taxon-name-part> <tp:taxon-name-part taxon-name-part-type="species">anthracinus</tp:taxon-name-part></tp:taxon-name></italic> Pocock, 1895, recorded in Malaysia and Sri Lanka for the first time (<tp:taxon-name><tp:taxon-name-part taxon-name-part-type="classis">Diplopoda</tp:taxon-name-part></tp:taxon-name>, <tp:taxon-name><tp:taxon-name-part taxon-name-part-type="ordo">Polydesmida</tp:taxon-name-part></tp:taxon-name>)</article-title><source>Biodivers Data J</source><day>16</day><month>9</month><year>2013</year><volume>2013</volume><issue>1</issue><pub-id pub-id-type="doi">10.3897/BDJ.1.e957</pub-id></mixed-citation></tp:treatment-meta><tp:nomenclature><tp:taxon-name>
            <tp:taxon-name-part taxon-name-part-type="genus">Anoplodesmus</tp:taxon-name-part>
            <tp:taxon-name-part taxon-name-part-type="species">anthracinus</tp:taxon-name-part>
          </tp:taxon-name><tp:taxon-authority>Pocock, 1895</tp:taxon-authority></tp:nomenclature><tp:treatment-sec sec-type="materials"><title>Materials</title><list list-type="alpha-lower"><list-item><p><bold>Type status:</bold> <named-content xmlns:xlink="http://www.w3.org/1999/xlink" content-type="dwc:typeStatus" xlink:type="simple">Other material</named-content>. <bold>Occurrence:</bold> recordedBy: <named-content xmlns:xlink="http://www.w3.org/1999/xlink" content-type="dwc:recordedBy" xlink:type="simple">P. Stoev &amp; L. Penev</named-content>; individualCount: <named-content xmlns:xlink="http://www.w3.org/1999/xlink" content-type="dwc:individualCount" xlink:type="simple">1</named-content>; sex: <named-content xmlns:xlink="http://www.w3.org/1999/xlink" content-type="dwc:sex" xlink:type="simple">male</named-content>; behavior: <named-content xmlns:xlink="http://www.w3.org/1999/xlink" content-type="dwc:behavior" xlink:type="simple">copulation observed</named-content>; <bold>Location:</bold> higherGeography: <named-content xmlns:xlink="http://www.w3.org/1999/xlink" content-type="dwc:higherGeography" xlink:type="simple">Malay Peninsula</named-content>; country: <named-content xmlns:xlink="http://www.w3.org/1999/xlink" content-type="dwc:country" xlink:type="simple">Malaysia</named-content>; stateProvince: <named-content xmlns:xlink="http://www.w3.org/1999/xlink" content-type="dwc:stateProvince" xlink:type="simple">State Pulau Penang</named-content>; verbatimLocality: <named-content xmlns:xlink="http://www.w3.org/1999/xlink" content-type="dwc:verbatimLocality" xlink:type="simple">Station MARDI Seberang Perai</named-content>; locationRemarks: <named-content xmlns:xlink="http://www.w3.org/1999/xlink" content-type="dwc:locationRemarks" xlink:type="simple">agriculture area, in close proximity to experimental rice fields, under wooden board</named-content>; verbatimLatitude: <named-content xmlns:xlink="http://www.w3.org/1999/xlink" content-type="dwc:verbatimLatitude" xlink:type="simple">5°32'24''N</named-content>; verbatimLongitude: <named-content xmlns:xlink="http://www.w3.org/1999/xlink" content-type="dwc:verbatimLongitude" xlink:type="simple">100°28'11''E</named-content>; <bold>Event:</bold> eventDate: <named-content xmlns:xlink="http://www.w3.org/1999/xlink" content-type="dwc:eventDate" xlink:type="simple">15 June 2011</named-content>; <bold>Record Level:</bold> institutionCode: <named-content xmlns:xlink="http://www.w3.org/1999/xlink" content-type="dwc:institutionCode" xlink:type="simple">NMNHS</named-content></p></list-item><list-item><p><bold>Type status:</bold> <named-content xmlns:xlink="http://www.w3.org/1999/xlink" content-type="dwc:typeStatus" xlink:type="simple">Other material</named-content>. <bold>Occurrence:</bold> recordedBy: <named-content xmlns:xlink="http://www.w3.org/1999/xlink" content-type="dwc:recordedBy" xlink:type="simple">P. Stoev &amp; L. Penev</named-content>; individualCount: <named-content xmlns:xlink="http://www.w3.org/1999/xlink" content-type="dwc:individualCount" xlink:type="simple">2</named-content>; sex: <named-content xmlns:xlink="http://www.w3.org/1999/xlink" content-type="dwc:sex" xlink:type="simple">females</named-content>; behavior: <named-content xmlns:xlink="http://www.w3.org/1999/xlink" content-type="dwc:behavior" xlink:type="simple">copulation observed</named-content>; <bold>Location:</bold> higherGeography: <named-content xmlns:xlink="http://www.w3.org/1999/xlink" content-type="dwc:higherGeography" xlink:type="simple">Malay Peninsula</named-content>; country: <named-content xmlns:xlink="http://www.w3.org/1999/xlink" content-type="dwc:country" xlink:type="simple">Malaysia</named-content>; stateProvince: <named-content xmlns:xlink="http://www.w3.org/1999/xlink" content-type="dwc:stateProvince" xlink:type="simple">State Pulau Penang</named-content>; verbatimLocality: <named-content xmlns:xlink="http://www.w3.org/1999/xlink" content-type="dwc:verbatimLocality" xlink:type="simple">Station MARDI Seberang Perai</named-content>; locationRemarks: <named-content xmlns:xlink="http://www.w3.org/1999/xlink" content-type="dwc:locationRemarks" xlink:type="simple">agriculture area, in close proximity to experimental rice fields, under wooden board</named-content>; verbatimLatitude: <named-content xmlns:xlink="http://www.w3.org/1999/xlink" content-type="dwc:verbatimLatitude" xlink:type="simple">5°32'24''N</named-content>; verbatimLongitude: <named-content xmlns:xlink="http://www.w3.org/1999/xlink" content-type="dwc:verbatimLongitude" xlink:type="simple">100°28'11''E</named-content>; <bold>Event:</bold> eventDate: <named-content xmlns:xlink="http://www.w3.org/1999/xlink" content-type="dwc:eventDate" xlink:type="simple">15 June 2011</named-content>; <bold>Record Level:</bold> institutionCode: <named-content xmlns:xlink="http://www.w3.org/1999/xlink" content-type="dwc:institutionCode" xlink:type="simple">NMNHS</named-content></p></list-item><list-item><p><bold>Type status:</bold> <named-content xmlns:xlink="http://www.w3.org/1999/xlink" content-type="dwc:typeStatus" xlink:type="simple">Other material</named-content>. <bold>Occurrence:</bold> recordedBy: <named-content xmlns:xlink="http://www.w3.org/1999/xlink" content-type="dwc:recordedBy" xlink:type="simple">I. Melnik</named-content>; individualCount: <named-content xmlns:xlink="http://www.w3.org/1999/xlink" content-type="dwc:individualCount" xlink:type="simple">1</named-content>; sex: <named-content xmlns:xlink="http://www.w3.org/1999/xlink" content-type="dwc:sex" xlink:type="simple">male</named-content>; <bold>Location:</bold> country: <named-content xmlns:xlink="http://www.w3.org/1999/xlink" content-type="dwc:country" xlink:type="simple">Sri Lanka</named-content>; stateProvince: <named-content xmlns:xlink="http://www.w3.org/1999/xlink" content-type="dwc:stateProvince" xlink:type="simple">Sabaragamuwa Prov.</named-content>; verbatimLocality: <named-content xmlns:xlink="http://www.w3.org/1999/xlink" content-type="dwc:verbatimLocality" xlink:type="simple">Millenium Foundation Orphanage</named-content>; verbatimElevation: <named-content xmlns:xlink="http://www.w3.org/1999/xlink" content-type="dwc:verbatimElevation" xlink:type="simple">90 m</named-content>; verbatimLatitude: <named-content xmlns:xlink="http://www.w3.org/1999/xlink" content-type="dwc:verbatimLatitude" xlink:type="simple">7°16'40"N</named-content>; verbatimLongitude: <named-content xmlns:xlink="http://www.w3.org/1999/xlink" content-type="dwc:verbatimLongitude" xlink:type="simple">80°23'12"E</named-content>; <bold>Event:</bold> eventDate: <named-content xmlns:xlink="http://www.w3.org/1999/xlink" content-type="dwc:eventDate" xlink:type="simple">19-22.XII.2012</named-content>; <bold>Record Level:</bold> institutionCode: <named-content xmlns:xlink="http://www.w3.org/1999/xlink" content-type="dwc:institutionCode" xlink:type="simple">ZMUM</named-content></p></list-item><list-item><p><bold>Type status:</bold> <named-content xmlns:xlink="http://www.w3.org/1999/xlink" content-type="dwc:typeStatus" xlink:type="simple">Other material</named-content>. <bold>Occurrence:</bold> recordedBy: <named-content xmlns:xlink="http://www.w3.org/1999/xlink" content-type="dwc:recordedBy" xlink:type="simple">I. Melnik</named-content>; individualCount: <named-content xmlns:xlink="http://www.w3.org/1999/xlink" content-type="dwc:individualCount" xlink:type="simple">2</named-content>; sex: <named-content xmlns:xlink="http://www.w3.org/1999/xlink" content-type="dwc:sex" xlink:type="simple">females</named-content>; <bold>Location:</bold> country: <named-content xmlns:xlink="http://www.w3.org/1999/xlink" content-type="dwc:country" xlink:type="simple">Sri Lanka</named-content>; stateProvince: <named-content xmlns:xlink="http://www.w3.org/1999/xlink" content-type="dwc:stateProvince" xlink:type="simple">Sabaragamuwa Prov.</named-content>; verbatimLocality: <named-content xmlns:xlink="http://www.w3.org/1999/xlink" content-type="dwc:verbatimLocality" xlink:type="simple">Millenium Foundation Orphanage</named-content>; verbatimElevation: <named-content xmlns:xlink="http://www.w3.org/1999/xlink" content-type="dwc:verbatimElevation" xlink:type="simple">90 m</named-content>; verbatimLatitude: <named-content xmlns:xlink="http://www.w3.org/1999/xlink" content-type="dwc:verbatimLatitude" xlink:type="simple">7°16'40"N</named-content>; verbatimLongitude: <named-content xmlns:xlink="http://www.w3.org/1999/xlink" content-type="dwc:verbatimLongitude" xlink:type="simple">80°23'12"E</named-content>; <bold>Event:</bold> eventDate: <named-content xmlns:xlink="http://www.w3.org/1999/xlink" content-type="dwc:eventDate" xlink:type="simple">19-22.XII.2012</named-content>; <bold>Record Level:</bold> institutionCode: <named-content xmlns:xlink="http://www.w3.org/1999/xlink" content-type="dwc:institutionCode" xlink:type="simple">ZMUM</named-content></p></list-item></list></tp:treatment-sec><tp:treatment-sec sec-type="Description"><title>Description</title><p>Length <italic>ca</italic> 33 mm, width of pro- and metazona 2.8 and 3.8 mm, respectively (♂), or 25, 3.0 and 4.0 mm, respectively (♀). Colour pattern highly vivid (Fig. <xref ref-type="fig" rid="F295699">5</xref>), shiny blackish to dark brown, with contrasting yellowish paraterga and the immediately adjacent regions. Paraterga very well-developed, set rather high (about 1/4<sup>th</sup> of midbody height) (Fig. <xref ref-type="fig" rid="F295706">6</xref><xref ref-type="fig" rid="F295711">a</xref>), callus wide (Fig. <xref ref-type="fig" rid="F295706">6</xref><xref ref-type="fig" rid="F295712">b</xref>), thicker in pore-bearing paraterga. Pleurosternal carinae longitudinally arched ribs, increasingly poorly developed towards telson to totally disappear in segment 15. Legs only slightly enlarged in male, rather long and slender, about 1.3 (♂) or 0.9 (♀) times as long as midbody height. ♂ legs 5 (Fig. <xref ref-type="fig" rid="F295717">7</xref><xref ref-type="fig" rid="F295722">a</xref>) and 6 with large femoral humps, ♂ femur 7 with a humped process even greater than in leg 6 (Fig. <xref ref-type="fig" rid="F295717">7</xref><xref ref-type="fig" rid="F295723">b</xref>). Epiproct subtruncate (Fig. <xref ref-type="fig" rid="F295706">6</xref><xref ref-type="fig" rid="F295713">c</xref>). Hypoproct roundly subtrapeziform (Fig. <xref ref-type="fig" rid="F295706">6</xref><xref ref-type="fig" rid="F295714">d</xref>). Sternal lamina between ♂ coxae 4 semi-circular (Fig. <xref ref-type="fig" rid="F295706">6</xref><xref ref-type="fig" rid="F295715">e</xref>).</p><p>Gonopods very simple (Fig. <xref ref-type="fig" rid="F295706">6</xref><xref ref-type="fig" rid="F295716">f</xref>): coxite with a few strong setae distodorsally, prefemoral part prominent, only slightly shorter than acropodite; femorite with a strong ventral tooth (<bold>a</bold>), solenophore bipartite, with two apical lobes (<bold>b</bold>, <bold>c</bold>), lobe <bold>c</bold> supporting a short solenomere (<bold>sl</bold>).</p></tp:treatment-sec><tp:treatment-sec sec-type="Notes"><title>Notes</title><p>This species was originally described from Yangon (= Rangoon), Myanmar (<xref ref-type="bibr" rid="B295964">Pocock 1895</xref>). <xref ref-type="bibr" rid="B295730">Attems (1937)</xref> synonymized it with <italic><tp:taxon-name><tp:taxon-name-part taxon-name-part-type="genus">Jonespeltis</tp:taxon-name-part> <tp:taxon-name-part taxon-name-part-type="species">splendidus</tp:taxon-name-part></tp:taxon-name></italic> Verhoeff, 1936, from southern India, but <xref ref-type="bibr" rid="B295828">Jeekel (1965)</xref> revalidated the latter species and returned <italic><tp:taxon-name><tp:taxon-name-part taxon-name-part-type="genus">Anoplodesmus</tp:taxon-name-part> <tp:taxon-name-part taxon-name-part-type="species">anthracinus</tp:taxon-name-part></tp:taxon-name></italic> to its original scope. Furthermore, Jeekel provided very useful illustrations and a detailed redescription of the species, based on a part of the type series. <xref ref-type="bibr" rid="B295808">Hoffman (1973)</xref> gave more illustrations of the gonopods, based on a paratype of <italic><tp:taxon-name><tp:taxon-name-part taxon-name-part-type="genus">Anoplodesmus</tp:taxon-name-part> <tp:taxon-name-part taxon-name-part-type="species">kathanus</tp:taxon-name-part></tp:taxon-name></italic> (Chamberlin, 1921), from Katha, north of Yangon, Myanmar, and synonymized it with <italic><tp:taxon-name><tp:taxon-name-part taxon-name-part-type="genus">Anoplodesmus</tp:taxon-name-part> <tp:taxon-name-part taxon-name-part-type="species">anthracinus</tp:taxon-name-part></tp:taxon-name></italic>.</p><p>Our record of <italic><tp:taxon-name><tp:taxon-name-part taxon-name-part-type="genus">Anoplodesmus</tp:taxon-name-part> <tp:taxon-name-part taxon-name-part-type="species">anthracinus</tp:taxon-name-part></tp:taxon-name></italic> in the State of Pulau Penang, Malaysia considerably extends the range of this species to the south. The studied sample agrees well with the description provided by <xref ref-type="bibr" rid="B295828">Jeekel (1965)</xref> and <xref ref-type="bibr" rid="B295808">Hoffman (1973)</xref> in most characters (Figs <xref ref-type="fig" rid="F295706">6</xref><xref ref-type="fig" rid="F295716">f</xref>, <xref ref-type="fig" rid="F295717">7</xref>), including humps in ♂ femora 5 and 6, as well as a process surmounting a hump in ♂ femur 7. Only slight variations have been noticed in the shapes of paraterga and sternal lobe between ♂ coxae 4. The same can be said about the samples from Sri Lanka which are also identified as <italic><tp:taxon-name><tp:taxon-name-part taxon-name-part-type="genus">Anoplodesmus</tp:taxon-name-part> <tp:taxon-name-part taxon-name-part-type="species">anthracinus</tp:taxon-name-part></tp:taxon-name></italic>.</p><p>These are the first formal records of the species in Malaysia and Sri Lanka (Figs <xref ref-type="fig" rid="F295724">8</xref>, <xref ref-type="fig" rid="F295728">10</xref>). However, actually they might well represent introductions. In fact, in Malaysia the species was observed and collected in a highly agricultural and urbanized area, in close proximity to experimental rice fields (Fig. <xref ref-type="fig" rid="F295726">9</xref>), while in Sri Lanka, the collecting locality is a human settlement.</p><p>It is noteworthy that Sri Lanka hosts several formal species of <italic><tp:taxon-name><tp:taxon-name-part taxon-name-part-type="genus">Anoplodesmus</tp:taxon-name-part></tp:taxon-name></italic>, nearly all very similar to one another:</p><list list-type="bullet"><list-item><p><italic><tp:taxon-name><tp:taxon-name-part taxon-name-part-type="genus">Anoplodesmus</tp:taxon-name-part> <tp:taxon-name-part taxon-name-part-type="species">saussurii</tp:taxon-name-part></tp:taxon-name></italic> (Humbert, 1865), originally described from Sri Lanka, later recorded also in Fiji and Mauritius (<xref ref-type="bibr" rid="B295828">Jeekel 1965</xref>, <xref ref-type="bibr" rid="B295847">Jeekel 1972</xref>, <xref ref-type="bibr" rid="B295872">Jeekel 1980a</xref>). The only meaningful difference from <italic><tp:taxon-name><tp:taxon-name-part taxon-name-part-type="genus">Anoplodesmus</tp:taxon-name-part> <tp:taxon-name-part taxon-name-part-type="species">anthracinus</tp:taxon-name-part></tp:taxon-name></italic> is said to lie in the absence of a ventral hump in ♂ femur 5. However, given considerable variation in the presence or absence of this character, when such a hump in <italic><tp:taxon-name><tp:taxon-name-part taxon-name-part-type="genus">Anoplodesmus</tp:taxon-name-part> <tp:taxon-name-part taxon-name-part-type="species">anthracinus</tp:taxon-name-part></tp:taxon-name></italic> can either be present in or absent from ♂ femur 4 (<xref ref-type="bibr" rid="B295730">Attems 1937</xref>, <xref ref-type="bibr" rid="B295828">Jeekel 1965</xref>), its status versus the older name <italic><tp:taxon-name><tp:taxon-name-part taxon-name-part-type="genus">Anoplodesmus</tp:taxon-name-part> <tp:taxon-name-part taxon-name-part-type="species">saussurii</tp:taxon-name-part></tp:taxon-name></italic> is to be questioned.</p></list-item><list-item><p><italic><tp:taxon-name><tp:taxon-name-part taxon-name-part-type="genus">Anoplodesmus</tp:taxon-name-part> <tp:taxon-name-part taxon-name-part-type="species">luctuosus</tp:taxon-name-part></tp:taxon-name></italic> (Peters, 1864), from Rambodde; <italic><tp:taxon-name><tp:taxon-name-part taxon-name-part-type="genus">Anoplodesmus</tp:taxon-name-part> <tp:taxon-name-part taxon-name-part-type="species">inornatus</tp:taxon-name-part></tp:taxon-name></italic> (Humbert, 1865), <italic><tp:taxon-name><tp:taxon-name-part taxon-name-part-type="genus">Anoplodesmus</tp:taxon-name-part> <tp:taxon-name-part taxon-name-part-type="species">layardi</tp:taxon-name-part></tp:taxon-name></italic> (Humbert, 1865), <italic><tp:taxon-name><tp:taxon-name-part taxon-name-part-type="genus">Anoplodesmus</tp:taxon-name-part> <tp:taxon-name-part taxon-name-part-type="species">thwaitesii</tp:taxon-name-part></tp:taxon-name></italic> (Humbert, 1865) and <italic><tp:taxon-name><tp:taxon-name-part taxon-name-part-type="genus">Anoplodesmus</tp:taxon-name-part> <tp:taxon-name-part taxon-name-part-type="species">humberti</tp:taxon-name-part></tp:taxon-name></italic> (Carl, 1902), all from Paradeniya; and <italic><tp:taxon-name><tp:taxon-name-part taxon-name-part-type="genus">Anoplodesmus</tp:taxon-name-part> <tp:taxon-name-part taxon-name-part-type="species">sabulosus</tp:taxon-name-part></tp:taxon-name></italic> Attems, 1898, from Kandy. All of them have been described from Sri Lanka, still known only from that island. Some of these taxa are however dubious, being based on female or even juvenile material, but most could be included into a key (<xref ref-type="bibr" rid="B295828">Jeekel 1965</xref>). Regrettably, the first couplet in the key is purely geographic, separating the species from Myanmar and Sumatra from those described from Sri Lanka and India (<xref ref-type="bibr" rid="B295828">Jeekel 1965</xref>). As one can see from the presently known distributions of <italic><tp:taxon-name><tp:taxon-name-part taxon-name-part-type="genus">Anoplodesmus</tp:taxon-name-part> <tp:taxon-name-part taxon-name-part-type="species">saussurii</tp:taxon-name-part></tp:taxon-name></italic> and <italic><tp:taxon-name><tp:taxon-name-part taxon-name-part-type="genus">Anoplodesmus</tp:taxon-name-part> <tp:taxon-name-part taxon-name-part-type="species">anthracinus</tp:taxon-name-part></tp:taxon-name></italic>, this distinction does not hold, also strongly suggesting several introductions through human agency. The only feasible solution lies in collecting new and/or spotting topotypic museum samples of the still enigmatic <italic><tp:taxon-name><tp:taxon-name-part taxon-name-part-type="genus">Anoplodesmus</tp:taxon-name-part> <tp:taxon-name-part taxon-name-part-type="species">inornatus</tp:taxon-name-part></tp:taxon-name></italic> and <italic><tp:taxon-name><tp:taxon-name-part taxon-name-part-type="genus">Anoplodesmus</tp:taxon-name-part> <tp:taxon-name-part taxon-name-part-type="species">layardi</tp:taxon-name-part></tp:taxon-name></italic> from Paradeniya, and of <italic><tp:taxon-name><tp:taxon-name-part taxon-name-part-type="genus">Anoplodesmus</tp:taxon-name-part> <tp:taxon-name-part taxon-name-part-type="species">sabulosus</tp:taxon-name-part></tp:taxon-name></italic> from Kandy, to properly compare them to their type material. In addition, bar-coding could help tracing genetic relationships. Last, but not least, a few congeneric species, most of which also very similar to <italic><tp:taxon-name><tp:taxon-name-part taxon-name-part-type="genus">Anoplodesmus</tp:taxon-name-part> <tp:taxon-name-part taxon-name-part-type="species">anthracinus</tp:taxon-name-part></tp:taxon-name></italic>, are known to occur in southern India as well.</p></list-item><list-item><p>Since <italic><tp:taxon-name><tp:taxon-name-part taxon-name-part-type="genus">Anoplodesmus</tp:taxon-name-part></tp:taxon-name></italic> is a senior synonym of <italic><tp:taxon-name><tp:taxon-name-part taxon-name-part-type="genus">Paranedyopus</tp:taxon-name-part></tp:taxon-name></italic> (<xref ref-type="bibr" rid="B295775">Golovatch 2000</xref>, <xref ref-type="bibr" rid="B295785">Golovatch 2013</xref>), the sole erstwhile component species of the latter genus from Sri Lanka, <italic><tp:taxon-name><tp:taxon-name-part taxon-name-part-type="genus">Anoplodesmus</tp:taxon-name-part> <tp:taxon-name-part taxon-name-part-type="species">simplex</tp:taxon-name-part></tp:taxon-name></italic> (Humbert, 1865), from Pundaloya (<xref ref-type="bibr" rid="B295892">Jeekel 1980c</xref>), must be considered as well. However, like any former <italic><tp:taxon-name><tp:taxon-name-part taxon-name-part-type="genus">Paranedyopus</tp:taxon-name-part></tp:taxon-name></italic> species, <italic><tp:taxon-name><tp:taxon-name-part taxon-name-part-type="genus">Anoplodesmus</tp:taxon-name-part> <tp:taxon-name-part taxon-name-part-type="species">simplex</tp:taxon-name-part></tp:taxon-name></italic> shows reduced paraterga and more elaborate gonopods (<xref ref-type="bibr" rid="B295785">Golovatch 2013</xref>). In other words, <italic><tp:taxon-name><tp:taxon-name-part taxon-name-part-type="genus">Anoplodesmus</tp:taxon-name-part> <tp:taxon-name-part taxon-name-part-type="species">simplex</tp:taxon-name-part></tp:taxon-name></italic> is quite distinct from the above congeners from Sri Lanka which all have strongly developed paraterga and highly simple gonopods. In contrast, it seems to be more similar to <italic><tp:taxon-name><tp:taxon-name-part taxon-name-part-type="genus">Anoplodesmus</tp:taxon-name-part> <tp:taxon-name-part taxon-name-part-type="species">rufocinctus</tp:taxon-name-part></tp:taxon-name></italic> (Carl, 1932) and <italic><tp:taxon-name><tp:taxon-name-part taxon-name-part-type="genus">Anoplodesmus</tp:taxon-name-part> <tp:taxon-name-part taxon-name-part-type="species">subcylindricus</tp:taxon-name-part></tp:taxon-name></italic> (Carl, 1932), both latter taxa from southern India (<xref ref-type="bibr" rid="B295892">Jeekel 1980c</xref>).</p></list-item><list-item><p><italic><tp:taxon-name><tp:taxon-name-part taxon-name-part-type="genus">Anoplodesmus</tp:taxon-name-part> <tp:taxon-name-part taxon-name-part-type="species">anthracinus</tp:taxon-name-part></tp:taxon-name></italic>, new to the fauna of Sri Lanka.</p></list-item></list></tp:treatment-sec><tp:treatment-sec><!--Section generated to contain objects referenced in tp:taxon-treatment.--><fig-group id="F295699" position="float" orientation="portrait"><caption><p><italic><tp:taxon-name><tp:taxon-name-part taxon-name-part-type="genus">Anoplodesmus</tp:taxon-name-part> <tp:taxon-name-part taxon-name-part-type="species">anthracinus</tp:taxon-name-part></tp:taxon-name></italic> Pocock, ♂.</p></caption><fig id="F295704" position="float" orientation="portrait"><label>Figure 5a.</label><caption><p>habitus, lateral view</p></caption><graphic xmlns:xlink="http://www.w3.org/1999/xlink" xlink:href="biodiversity_data_journal-1-e957-g005_a.jpg" position="float" orientation="portrait" xlink:type="simple"/></fig><fig id="F295705" position="float" orientation="portrait"><label>Figure 5b.</label><caption><p>habitus, in situ, dorsal view</p></caption><graphic xmlns:xlink="http://www.w3.org/1999/xlink" xlink:href="biodiversity_data_journal-1-e957-g005_b.jpg" position="float" orientation="portrait" xlink:type="simple"/></fig></fig-group><fig-group id="F295706" position="float" orientation="portrait"><caption><p><italic><tp:taxon-name><tp:taxon-name-part taxon-name-part-type="genus">Anoplodesmus</tp:taxon-name-part> <tp:taxon-name-part taxon-name-part-type="species">anthracinus</tp:taxon-name-part></tp:taxon-name></italic> Pocock, ♂.</p></caption><fig id="F295711" position="float" orientation="portrait"><label>Figure 6a.</label><caption><p>segment 10, lateral view. Scale bar: 2.0 mm</p></caption><graphic xmlns:xlink="http://www.w3.org/1999/xlink" xlink:href="biodiversity_data_journal-1-e957-g006_a.jpg" position="float" orientation="portrait" xlink:type="simple"/></fig><fig id="F295712" position="float" orientation="portrait"><label>Figure 6b.</label><caption><p>left half of segment 10, dorsal view. Scale bar: 2.0 mm</p></caption><graphic xmlns:xlink="http://www.w3.org/1999/xlink" xlink:href="biodiversity_data_journal-1-e957-g006_b.jpg" position="float" orientation="portrait" xlink:type="simple"/></fig><fig id="F295713" position="float" orientation="portrait"><label>Figure 6c.</label><caption><p>epiproct. Scale bar: 2.0 mm</p></caption><graphic xmlns:xlink="http://www.w3.org/1999/xlink" xlink:href="biodiversity_data_journal-1-e957-g006_c.jpg" position="float" orientation="portrait" xlink:type="simple"/></fig><fig id="F295714" position="float" orientation="portrait"><label>Figure 6d.</label><caption><p>hypoproct. Scale bar: 2.0 mm</p></caption><graphic xmlns:xlink="http://www.w3.org/1999/xlink" xlink:href="biodiversity_data_journal-1-e957-g006_d.jpg" position="float" orientation="portrait" xlink:type="simple"/></fig><fig id="F295715" position="float" orientation="portrait"><label>Figure 6e.</label><caption><p>sternal lobe between coxae 4, caudal view. Scale bar: 2.0 mm</p></caption><graphic xmlns:xlink="http://www.w3.org/1999/xlink" xlink:href="biodiversity_data_journal-1-e957-g006_e.jpg" position="float" orientation="portrait" xlink:type="simple"/></fig><fig id="F295716" position="float" orientation="portrait"><label>Figure 6f.</label><caption><p>right gonopod, mesal view. Scale bar: 1.0 mm</p></caption><graphic xmlns:xlink="http://www.w3.org/1999/xlink" xlink:href="biodiversity_data_journal-1-e957-g006_f.jpg" position="float" orientation="portrait" xlink:type="simple"/></fig></fig-group><fig id="F295711" position="float" orientation="portrait"><label>Figure 6a.</label><caption><p>segment 10, lateral view. Scale bar: 2.0 mm</p></caption><graphic xmlns:xlink="http://www.w3.org/1999/xlink" xlink:href="biodiversity_data_journal-1-e957-g006_a.jpg" position="float" orientation="portrait" xlink:type="simple"/></fig><fig id="F295712" position="float" orientation="portrait"><label>Figure 6b.</label><caption><p>left half of segment 10, dorsal view. Scale bar: 2.0 mm</p></caption><graphic xmlns:xlink="http://www.w3.org/1999/xlink" xlink:href="biodiversity_data_journal-1-e957-g006_b.jpg" position="float" orientation="portrait" xlink:type="simple"/></fig><fig-group id="F295717" position="float" orientation="portrait"><caption><p><italic><tp:taxon-name><tp:taxon-name-part taxon-name-part-type="genus">Anoplodesmus</tp:taxon-name-part> <tp:taxon-name-part taxon-name-part-type="species">anthracinus</tp:taxon-name-part></tp:taxon-name></italic> Pocock, ♂.</p></caption><fig id="F295722" position="float" orientation="portrait"><label>Figure 7a.</label><caption><p>male leg 5, lateral view</p></caption><graphic xmlns:xlink="http://www.w3.org/1999/xlink" xlink:href="biodiversity_data_journal-1-e957-g007_a.jpg" position="float" orientation="portrait" xlink:type="simple"/></fig><fig id="F295723" position="float" orientation="portrait"><label>Figure 7b.</label><caption><p>male leg 7, lateral view</p></caption><graphic xmlns:xlink="http://www.w3.org/1999/xlink" xlink:href="biodiversity_data_journal-1-e957-g007_b.jpg" position="float" orientation="portrait" xlink:type="simple"/></fig></fig-group><fig id="F295722" position="float" orientation="portrait"><label>Figure 7a.</label><caption><p>male leg 5, lateral view</p></caption><graphic xmlns:xlink="http://www.w3.org/1999/xlink" xlink:href="biodiversity_data_journal-1-e957-g007_a.jpg" position="float" orientation="portrait" xlink:type="simple"/></fig><fig id="F295723" position="float" orientation="portrait"><label>Figure 7b.</label><caption><p>male leg 7, lateral view</p></caption><graphic xmlns:xlink="http://www.w3.org/1999/xlink" xlink:href="biodiversity_data_journal-1-e957-g007_b.jpg" position="float" orientation="portrait" xlink:type="simple"/></fig><fig id="F295713" position="float" orientation="portrait"><label>Figure 6c.</label><caption><p>epiproct. Scale bar: 2.0 mm</p></caption><graphic xmlns:xlink="http://www.w3.org/1999/xlink" xlink:href="biodiversity_data_journal-1-e957-g006_c.jpg" position="float" orientation="portrait" xlink:type="simple"/></fig><fig id="F295714" position="float" orientation="portrait"><label>Figure 6d.</label><caption><p>hypoproct. Scale bar: 2.0 mm</p></caption><graphic xmlns:xlink="http://www.w3.org/1999/xlink" xlink:href="biodiversity_data_journal-1-e957-g006_d.jpg" position="float" orientation="portrait" xlink:type="simple"/></fig><fig id="F295715" position="float" orientation="portrait"><label>Figure 6e.</label><caption><p>sternal lobe between coxae 4, caudal view. Scale bar: 2.0 mm</p></caption><graphic xmlns:xlink="http://www.w3.org/1999/xlink" xlink:href="biodiversity_data_journal-1-e957-g006_e.jpg" position="float" orientation="portrait" xlink:type="simple"/></fig><fig id="F295716" position="float" orientation="portrait"><label>Figure 6f.</label><caption><p>right gonopod, mesal view. Scale bar: 1.0 mm</p></caption><graphic xmlns:xlink="http://www.w3.org/1999/xlink" xlink:href="biodiversity_data_journal-1-e957-g006_f.jpg" position="float" orientation="portrait" xlink:type="simple"/></fig><fig id="F295724" position="float" orientation="portrait"><label>Figure 8.</label><caption><p>Map of the southern part of Malay Peninsula showing the new locality of <italic><tp:taxon-name><tp:taxon-name-part taxon-name-part-type="genus">Anoplodesmus</tp:taxon-name-part> <tp:taxon-name-part taxon-name-part-type="species">anthracinus</tp:taxon-name-part></tp:taxon-name></italic>. Original map from Wikimedia Commons.</p></caption><graphic xmlns:xlink="http://www.w3.org/1999/xlink" xlink:href="biodiversity_data_journal-1-e957-g008.jpg" position="float" orientation="portrait" xlink:type="simple"/></fig><fig id="F295728" position="float" orientation="portrait"><label>Figure 10.</label><caption><p>Map of Sri Lanka showing the new locality of <italic><tp:taxon-name><tp:taxon-name-part taxon-name-part-type="genus">Anoplodesmus</tp:taxon-name-part> <tp:taxon-name-part taxon-name-part-type="species">anthracinus</tp:taxon-name-part></tp:taxon-name></italic>. Original map from: Uwe Dedering, via Wikimedia Commons.</p></caption><graphic xmlns:xlink="http://www.w3.org/1999/xlink" xlink:href="biodiversity_data_journal-1-e957-g010.jpg" position="float" orientation="portrait" xlink:type="simple"/></fig><fig id="F295726" position="float" orientation="portrait"><label>Figure 9.</label><caption><p>A view of Station MARDI Seberang Perai where <italic><tp:taxon-name><tp:taxon-name-part taxon-name-part-type="genus">Anoplodesmus</tp:taxon-name-part> <tp:taxon-name-part taxon-name-part-type="species">anthracinus</tp:taxon-name-part></tp:taxon-name></italic> was found.</p></caption><graphic xmlns:xlink="http://www.w3.org/1999/xlink" xlink:href="biodiversity_data_journal-1-e957-g009.jpg" position="float" orientation="portrait" xlink:type="simple"/></fig></tp:treatment-sec><ref-list><ref id="B295964"><element-citation xmlns:xlink="http://www.w3.org/1999/xlink" publication-type="article" xlink:type="simple"><person-group person-group-type="author"><name name-style="western"><surname>Pocock</surname><given-names>RI</given-names></name></person-group><year>1895</year><article-title>The <tp:taxon-name><tp:taxon-name-part taxon-name-part-type="subphylum">Myriapoda</tp:taxon-name-part></tp:taxon-name> of Burma, Pt. IV. Report upon the <tp:taxon-name><tp:taxon-name-part taxon-name-part-type="superfamilia">Polydesmoidea</tp:taxon-name-part></tp:taxon-name> collected by Sig. L. Fea, Mr. E.W. Oates and others.</article-title><source>Annali del Museo Civico di Storia Naturale "Giacomo Doria", Genova</source><volume>2</volume><issue>14</issue><fpage>787</fpage><lpage>834</lpage></element-citation></ref><ref id="B295730"><element-citation xmlns:xlink="http://www.w3.org/1999/xlink" publication-type="article" xlink:type="simple"><person-group person-group-type="author"><name name-style="western"><surname>Attems</surname><given-names>C</given-names></name></person-group><year>1937</year><article-title><tp:taxon-name><tp:taxon-name-part taxon-name-part-type="subphylum">Myriapoda</tp:taxon-name-part></tp:taxon-name> 3. <tp:taxon-name><tp:taxon-name-part taxon-name-part-type="superfamilia">Polydesmoidea</tp:taxon-name-part></tp:taxon-name> I. Fam. <tp:taxon-name><tp:taxon-name-part taxon-name-part-type="familia">Strongylosomidae</tp:taxon-name-part></tp:taxon-name>.</article-title><source>Das Tierreich</source><volume>68</volume><fpage>1</fpage><lpage>300</lpage></element-citation></ref><ref id="B295828"><element-citation xmlns:xlink="http://www.w3.org/1999/xlink" publication-type="article" xlink:type="simple"><person-group person-group-type="author"><name name-style="western"><surname>Jeekel</surname><given-names>CAW</given-names></name></person-group><year>1965</year><article-title>A revision of the Burmese <tp:taxon-name><tp:taxon-name-part taxon-name-part-type="familia">Paradoxosomatidae</tp:taxon-name-part></tp:taxon-name> (<tp:taxon-name><tp:taxon-name-part taxon-name-part-type="classis">Diplopoda</tp:taxon-name-part></tp:taxon-name>, <tp:taxon-name><tp:taxon-name-part taxon-name-part-type="ordo">Polydesmida</tp:taxon-name-part></tp:taxon-name>) in the Museo Civico di Storia Naturale at Genoa (Part I).</article-title><source>Tijdschrift voor Entomologie</source><volume>108</volume><issue>5</issue><fpage>95</fpage><lpage>144</lpage></element-citation></ref><ref id="B295808"><element-citation xmlns:xlink="http://www.w3.org/1999/xlink" publication-type="article" xlink:type="simple"><person-group person-group-type="author"><name name-style="western"><surname>Hoffman</surname><given-names>RL</given-names></name></person-group><year>1973</year><article-title>Descriptions and allocation of new or poorly known genera and species of <tp:taxon-name><tp:taxon-name-part taxon-name-part-type="familia">Paradoxomatidae</tp:taxon-name-part></tp:taxon-name> from south-eastern Asia (<tp:taxon-name><tp:taxon-name-part taxon-name-part-type="classis">Diplopoda</tp:taxon-name-part></tp:taxon-name>: <tp:taxon-name><tp:taxon-name-part taxon-name-part-type="ordo">Polydesmida</tp:taxon-name-part></tp:taxon-name>).</article-title><source>Journal of Natural History</source><volume>7</volume><fpage>361</fpage><lpage>389</lpage><pub-id pub-id-type="doi">10.1080/00222937300770281</pub-id></element-citation></ref><ref id="B295847"><element-citation xmlns:xlink="http://www.w3.org/1999/xlink" publication-type="article" xlink:type="simple"><person-group person-group-type="author"><name name-style="western"><surname>Jeekel</surname><given-names>CAW</given-names></name></person-group><year>1972</year><article-title>The “endemic” paradoxosomatids (<tp:taxon-name><tp:taxon-name-part taxon-name-part-type="classis">Diplopoda</tp:taxon-name-part></tp:taxon-name>, <tp:taxon-name><tp:taxon-name-part taxon-name-part-type="ordo">Polydesmida</tp:taxon-name-part></tp:taxon-name>) of the Fiji Islands.</article-title><source>Beaufortia</source><volume>20</volume><issue>258</issue><fpage>1</fpage><lpage>5</lpage></element-citation></ref><ref id="B295872"><element-citation xmlns:xlink="http://www.w3.org/1999/xlink" publication-type="article" xlink:type="simple"><person-group person-group-type="author"><name name-style="western"><surname>Jeekel</surname><given-names>CAW</given-names></name></person-group><year>1980</year><article-title>Records of <tp:taxon-name><tp:taxon-name-part taxon-name-part-type="classis">Diplopoda</tp:taxon-name-part></tp:taxon-name> of the order <tp:taxon-name><tp:taxon-name-part taxon-name-part-type="ordo">Polydesmida</tp:taxon-name-part></tp:taxon-name> from the Fiji Islands.</article-title><source>Entomologische Berichten</source><volume>40</volume><fpage>122</fpage><lpage>127</lpage></element-citation></ref><ref id="B295775"><element-citation xmlns:xlink="http://www.w3.org/1999/xlink" publication-type="article" xlink:type="simple"><person-group person-group-type="author"><name name-style="western"><surname>Golovatch</surname><given-names>SI</given-names></name></person-group><year>2000</year><article-title>On several new or poorly-known Oriental <tp:taxon-name><tp:taxon-name-part taxon-name-part-type="familia">Paradoxosomatidae</tp:taxon-name-part></tp:taxon-name> (<tp:taxon-name><tp:taxon-name-part taxon-name-part-type="classis">Diplopoda</tp:taxon-name-part></tp:taxon-name>, <tp:taxon-name><tp:taxon-name-part taxon-name-part-type="ordo">Polydesmida</tp:taxon-name-part></tp:taxon-name>), VII.</article-title><source><tp:taxon-name><tp:taxon-name-part taxon-name-part-type="phylum">Arthropoda</tp:taxon-name-part></tp:taxon-name> Selecta</source><volume>8</volume><issue>4</issue><fpage>215</fpage><lpage>220</lpage></element-citation></ref><ref id="B295785"><element-citation xmlns:xlink="http://www.w3.org/1999/xlink" publication-type="article" xlink:type="simple"><person-group person-group-type="author"><name name-style="western"><surname>Golovatch</surname><given-names>SI</given-names></name></person-group><year>2013</year><article-title>On several new or poorly-known Oriental <tp:taxon-name><tp:taxon-name-part taxon-name-part-type="familia">Paradoxosomatidae</tp:taxon-name-part></tp:taxon-name> (<tp:taxon-name><tp:taxon-name-part taxon-name-part-type="classis">Diplopoda</tp:taxon-name-part></tp:taxon-name>, <tp:taxon-name><tp:taxon-name-part taxon-name-part-type="ordo">Polydesmida</tp:taxon-name-part></tp:taxon-name>), XIII.</article-title><source><tp:taxon-name><tp:taxon-name-part taxon-name-part-type="phylum">Arthropoda</tp:taxon-name-part></tp:taxon-name> Selecta</source><volume>22</volume><issue>1</issue><fpage>1</fpage><lpage>31</lpage></element-citation></ref><ref id="B295892"><element-citation xmlns:xlink="http://www.w3.org/1999/xlink" publication-type="article" xlink:type="simple"><person-group person-group-type="author"><name name-style="western"><surname>Jeekel</surname><given-names>CAW</given-names></name></person-group><year>1980</year><article-title>On some little known <tp:taxon-name><tp:taxon-name-part taxon-name-part-type="familia">Paradoxosomatidae</tp:taxon-name-part></tp:taxon-name> from India and Ceylon, with the description of four new genera (<tp:taxon-name><tp:taxon-name-part taxon-name-part-type="classis">Diplopoda</tp:taxon-name-part></tp:taxon-name>, <tp:taxon-name><tp:taxon-name-part taxon-name-part-type="ordo">Polydesmida</tp:taxon-name-part></tp:taxon-name>).</article-title><source>Beaufortia</source><volume>30</volume><issue>8</issue><fpage>163</fpage><lpage>178</lpage></element-citation></ref></ref-list></tp:taxon-treatment>
