# Supplementary material for: The millipede family Paradoxosomatidae in the Philippines, with a description of Eustrongylosoma penevi sp.n., and notes on Anoplodesmus anthracinus Pocock, 1895, recorded in Malaysia and Sri Lanka for the first time (Diplopoda, Polydesmida)
Source: Biodivers Data J. 2013 Sep 16;(1):e957. doi: 10.3897/BDJ.1.e957 (PMC3964709; doi:10.3897/BDJ.1.e957)
Supplement: XML Treatment for Euphyodesmus philippina [file BDJ.1.e957-treatment6.xml]

<!DOCTYPE tp:taxon-treatment
  PUBLIC "-//TaxonX//DTD Taxonomic Treatment Publishing DTD v0 20100105//EN" "tax-treatment-NSO.dtd">
<tp:taxon-treatment xmlns:tp="http://www.plazi.org/taxpub"><tp:treatment-meta><mixed-citation publication-type="journal"><person-group><name><surname>Golovatch</surname><given-names>Sergei</given-names></name><name><surname>Stoev</surname><given-names>Pavel</given-names></name></person-group><article-title>The millipede family <tp:taxon-name><tp:taxon-name-part taxon-name-part-type="familia">Paradoxosomatidae</tp:taxon-name-part></tp:taxon-name> in the Philippines, with a description of <italic><tp:taxon-name><tp:taxon-name-part taxon-name-part-type="genus">Eustrongylosoma</tp:taxon-name-part> <tp:taxon-name-part taxon-name-part-type="species">penevi</tp:taxon-name-part></tp:taxon-name></italic> sp.n., and notes on <italic><tp:taxon-name><tp:taxon-name-part taxon-name-part-type="genus">Anoplodesmus</tp:taxon-name-part> <tp:taxon-name-part taxon-name-part-type="species">anthracinus</tp:taxon-name-part></tp:taxon-name></italic> Pocock, 1895, recorded in Malaysia and Sri Lanka for the first time (<tp:taxon-name><tp:taxon-name-part taxon-name-part-type="classis">Diplopoda</tp:taxon-name-part></tp:taxon-name>, <tp:taxon-name><tp:taxon-name-part taxon-name-part-type="ordo">Polydesmida</tp:taxon-name-part></tp:taxon-name>)</article-title><source>Biodivers Data J</source><day>16</day><month>9</month><year>2013</year><volume>2013</volume><issue>1</issue><pub-id pub-id-type="doi">10.3897/BDJ.1.e957</pub-id></mixed-citation></tp:treatment-meta><tp:nomenclature><tp:taxon-name><tp:taxon-name-part taxon-name-part-type="genus">Euphyodesmus</tp:taxon-name-part> <tp:taxon-name-part taxon-name-part-type="species">philippina</tp:taxon-name-part></tp:taxon-name><tp:taxon-authority>(Nguyen Duc &amp; Sierwald, 2010), comb. n.</tp:taxon-authority></tp:nomenclature><tp:treatment-sec sec-type="Notes"><title>Notes</title><p>The identity of this species, described from Palawan Island in the genus <italic><tp:taxon-name><tp:taxon-name-part taxon-name-part-type="genus">Desmoxytes</tp:taxon-name-part></tp:taxon-name></italic> Chamberlin, 1923 (<xref ref-type="bibr" rid="B295944">Nguyen Duc and Sierwald 2010</xref>), has recently been discussed and shown to actually represent the basically Australian subfamily <tp:taxon-name><tp:taxon-name-part taxon-name-part-type="subfamilia">Australiosomatinae</tp:taxon-name-part></tp:taxon-name> (<xref ref-type="bibr" rid="B295795">Golovatch et al. 2012</xref>). The species has thereby remained referred to as <italic><tp:taxon-name>“<tp:taxon-name-part taxon-name-part-type="genus">Desmoxytes</tp:taxon-name-part>” <tp:taxon-name-part taxon-name-part-type="species">philippina</tp:taxon-name-part></tp:taxon-name></italic>, the genus name being put in quotation marks to emphasize the wrong original assignment. Here we take the opportunity to allocate it properly at least at the subfamily level, choosing the Bornean <italic><tp:taxon-name><tp:taxon-name-part taxon-name-part-type="genus">Euphyodesmus</tp:taxon-name-part></tp:taxon-name></italic> as perhaps the best candidate genus (<xref ref-type="bibr" rid="B295755">Golovatch 1996</xref>).</p></tp:treatment-sec><ref-list><ref id="B295944"><element-citation xmlns:xlink="http://www.w3.org/1999/xlink" publication-type="article" xlink:type="simple"><person-group person-group-type="author"><name name-style="western"><surname>Nguyen Duc</surname><given-names>A</given-names></name><name name-style="western"><surname>Sierwald</surname><given-names>P</given-names></name></person-group><year>2010</year><article-title>A new dragon millipede (<tp:taxon-name><tp:taxon-name-part taxon-name-part-type="ordo">Polydesmida</tp:taxon-name-part></tp:taxon-name>: <tp:taxon-name><tp:taxon-name-part taxon-name-part-type="familia">Paradoxosomatidae</tp:taxon-name-part></tp:taxon-name>: <tp:taxon-name><tp:taxon-name-part taxon-name-part-type="tribus">Orthomorphini</tp:taxon-name-part></tp:taxon-name>) from the Philippines.</article-title><source>The Raffles Bulletin of Zoology</source><volume>58</volume><issue>2</issue><fpage>173</fpage><lpage>177</lpage></element-citation></ref><ref id="B295795"><element-citation xmlns:xlink="http://www.w3.org/1999/xlink" publication-type="article" xlink:type="simple"><person-group person-group-type="author"><name name-style="western"><surname>Golovatch</surname><given-names>Sergei</given-names></name><name name-style="western"><surname>Li</surname><given-names>Youbang</given-names></name><name name-style="western"><surname>Liu</surname><given-names>Weixin</given-names></name><name name-style="western"><surname>Geoffroy</surname><given-names>Jean-Jacques</given-names></name></person-group><year>2012</year><article-title>Three new cavernicolous species of dragon millipedes, genus <italic><tp:taxon-name><tp:taxon-name-part taxon-name-part-type="genus">Desmoxytes</tp:taxon-name-part></tp:taxon-name></italic> Chamberlin, 1923, from southern China, with notes on a formal congener from the Philippines (<tp:taxon-name><tp:taxon-name-part taxon-name-part-type="classis">Diplopoda</tp:taxon-name-part></tp:taxon-name>, <tp:taxon-name><tp:taxon-name-part taxon-name-part-type="ordo">Polydesmida</tp:taxon-name-part></tp:taxon-name>, <tp:taxon-name><tp:taxon-name-part taxon-name-part-type="familia">Paradoxosomatidae</tp:taxon-name-part></tp:taxon-name>).</article-title><source>ZooKeys</source><volume>185</volume><fpage>1</fpage><lpage>17</lpage><pub-id pub-id-type="doi">10.3897/zookeys.185.3082</pub-id></element-citation></ref><ref id="B295755"><element-citation xmlns:xlink="http://www.w3.org/1999/xlink" publication-type="article" xlink:type="simple"><person-group person-group-type="author"><name name-style="western"><surname>Golovatch</surname><given-names>SI</given-names></name></person-group><year>1996</year><article-title>The millipede family <tp:taxon-name><tp:taxon-name-part taxon-name-part-type="familia">Paradoxosomatidae</tp:taxon-name-part></tp:taxon-name> on Borneo, with contributions to the faunas of some other islands of the Sunda area (<tp:taxon-name><tp:taxon-name-part taxon-name-part-type="classis">Diplopoda</tp:taxon-name-part></tp:taxon-name>, <tp:taxon-name><tp:taxon-name-part taxon-name-part-type="ordo">Polydesmida</tp:taxon-name-part></tp:taxon-name>).</article-title><source>Revue suisse de Zoologie</source><volume>103</volume><issue>1</issue><fpage>151</fpage><lpage>193</lpage></element-citation></ref></ref-list></tp:taxon-treatment>
