# Supplementary material for: The millipede family Paradoxosomatidae in the Philippines, with a description of Eustrongylosoma penevi sp.n., and notes on Anoplodesmus anthracinus Pocock, 1895, recorded in Malaysia and Sri Lanka for the first time (Diplopoda, Polydesmida)
Source: Biodivers Data J. 2013 Sep 16;(1):e957. doi: 10.3897/BDJ.1.e957 (PMC3964709; doi:10.3897/BDJ.1.e957)
Supplement: XML Treatment for Paradoxosomatinae [file BDJ.1.e957-treatment7.xml]

<!DOCTYPE tp:taxon-treatment
  PUBLIC "-//TaxonX//DTD Taxonomic Treatment Publishing DTD v0 20100105//EN" "tax-treatment-NSO.dtd">
<tp:taxon-treatment xmlns:tp="http://www.plazi.org/taxpub"><tp:treatment-meta><mixed-citation publication-type="journal"><person-group><name><surname>Golovatch</surname><given-names>Sergei</given-names></name><name><surname>Stoev</surname><given-names>Pavel</given-names></name></person-group><article-title>The millipede family <tp:taxon-name><tp:taxon-name-part taxon-name-part-type="familia">Paradoxosomatidae</tp:taxon-name-part></tp:taxon-name> in the Philippines, with a description of <italic><tp:taxon-name><tp:taxon-name-part taxon-name-part-type="genus">Eustrongylosoma</tp:taxon-name-part> <tp:taxon-name-part taxon-name-part-type="species">penevi</tp:taxon-name-part></tp:taxon-name></italic> sp.n., and notes on <italic><tp:taxon-name><tp:taxon-name-part taxon-name-part-type="genus">Anoplodesmus</tp:taxon-name-part> <tp:taxon-name-part taxon-name-part-type="species">anthracinus</tp:taxon-name-part></tp:taxon-name></italic> Pocock, 1895, recorded in Malaysia and Sri Lanka for the first time (<tp:taxon-name><tp:taxon-name-part taxon-name-part-type="classis">Diplopoda</tp:taxon-name-part></tp:taxon-name>, <tp:taxon-name><tp:taxon-name-part taxon-name-part-type="ordo">Polydesmida</tp:taxon-name-part></tp:taxon-name>)</article-title><source>Biodivers Data J</source><day>16</day><month>9</month><year>2013</year><volume>2013</volume><issue>1</issue><pub-id pub-id-type="doi">10.3897/BDJ.1.e957</pub-id></mixed-citation></tp:treatment-meta><tp:nomenclature><tp:taxon-name><tp:taxon-name-part taxon-name-part-type="subfamilia">Paradoxosomatinae</tp:taxon-name-part></tp:taxon-name></tp:nomenclature></tp:taxon-treatment>
