# Supplementary material for: The millipede family Paradoxosomatidae in the Philippines, with a description of Eustrongylosoma penevi sp.n., and notes on Anoplodesmus anthracinus Pocock, 1895, recorded in Malaysia and Sri Lanka for the first time (Diplopoda, Polydesmida)
Source: Biodivers Data J. 2013 Sep 16;(1):e957. doi: 10.3897/BDJ.1.e957 (PMC3964709; doi:10.3897/BDJ.1.e957)
Supplement: XML Treatment for Orthomorpha coarctata [file BDJ.1.e957-treatment18.xml]

<!DOCTYPE tp:taxon-treatment
  PUBLIC "-//TaxonX//DTD Taxonomic Treatment Publishing DTD v0 20100105//EN" "tax-treatment-NSO.dtd">
<tp:taxon-treatment xmlns:tp="http://www.plazi.org/taxpub"><tp:treatment-meta><mixed-citation publication-type="journal"><person-group><name><surname>Golovatch</surname><given-names>Sergei</given-names></name><name><surname>Stoev</surname><given-names>Pavel</given-names></name></person-group><article-title>The millipede family <tp:taxon-name><tp:taxon-name-part taxon-name-part-type="familia">Paradoxosomatidae</tp:taxon-name-part></tp:taxon-name> in the Philippines, with a description of <italic><tp:taxon-name><tp:taxon-name-part taxon-name-part-type="genus">Eustrongylosoma</tp:taxon-name-part> <tp:taxon-name-part taxon-name-part-type="species">penevi</tp:taxon-name-part></tp:taxon-name></italic> sp.n., and notes on <italic><tp:taxon-name><tp:taxon-name-part taxon-name-part-type="genus">Anoplodesmus</tp:taxon-name-part> <tp:taxon-name-part taxon-name-part-type="species">anthracinus</tp:taxon-name-part></tp:taxon-name></italic> Pocock, 1895, recorded in Malaysia and Sri Lanka for the first time (<tp:taxon-name><tp:taxon-name-part taxon-name-part-type="classis">Diplopoda</tp:taxon-name-part></tp:taxon-name>, <tp:taxon-name><tp:taxon-name-part taxon-name-part-type="ordo">Polydesmida</tp:taxon-name-part></tp:taxon-name>)</article-title><source>Biodivers Data J</source><day>16</day><month>9</month><year>2013</year><volume>2013</volume><issue>1</issue><pub-id pub-id-type="doi">10.3897/BDJ.1.e957</pub-id></mixed-citation></tp:treatment-meta><tp:nomenclature><tp:taxon-name><tp:taxon-name-part taxon-name-part-type="genus">Orthomorpha</tp:taxon-name-part> <tp:taxon-name-part taxon-name-part-type="species">coarctata</tp:taxon-name-part></tp:taxon-name><tp:taxon-authority>(De Saussure, 1860)</tp:taxon-authority></tp:nomenclature><tp:treatment-sec sec-type="Notes"><title>Notes</title><p>This pantropical, definitely anthropochore species has often been referred to as a distinct genus, <italic><tp:taxon-name><tp:taxon-name-part taxon-name-part-type="genus">Asiomorpha</tp:taxon-name-part></tp:taxon-name></italic> Verhoeff, 1939, but we prefer to regard <italic><tp:taxon-name><tp:taxon-name-part taxon-name-part-type="genus">Orthomorpha</tp:taxon-name-part> <tp:taxon-name-part taxon-name-part-type="species">coarctata</tp:taxon-name-part></tp:taxon-name></italic> as a species of <italic><tp:taxon-name><tp:taxon-name-part taxon-name-part-type="genus">Orthomorpha</tp:taxon-name-part></tp:taxon-name></italic> (see <xref ref-type="bibr" rid="B295922">Likhitrakarn et al. 2011</xref>). In the Philippines, it has been recorded in Mactan and Cebu islands (<xref ref-type="bibr" rid="B296003">Wang 1955</xref>).</p></tp:treatment-sec><ref-list><ref id="B295922"><element-citation xmlns:xlink="http://www.w3.org/1999/xlink" publication-type="article" xlink:type="simple"><person-group person-group-type="author"><name name-style="western"><surname>Likhitrakarn</surname><given-names>Natdanai</given-names></name><name name-style="western"><surname>Panha</surname><given-names>Somsak</given-names></name><name name-style="western"><surname>Golovatch</surname><given-names>Sergei</given-names></name></person-group><year>2011</year><article-title>Revision of the Southeast Asian millipede genus <italic><tp:taxon-name><tp:taxon-name-part taxon-name-part-type="genus">Orthomorpha</tp:taxon-name-part></tp:taxon-name></italic> Bollman, 1893, with the proposal of a new genus (<tp:taxon-name><tp:taxon-name-part taxon-name-part-type="classis">Diplopoda</tp:taxon-name-part></tp:taxon-name>, <tp:taxon-name><tp:taxon-name-part taxon-name-part-type="ordo">Polydesmida</tp:taxon-name-part></tp:taxon-name>, <tp:taxon-name><tp:taxon-name-part taxon-name-part-type="familia">Paradoxosomatidae</tp:taxon-name-part></tp:taxon-name>).</article-title><source>ZooKeys</source><volume>131</volume><fpage>1</fpage><lpage>161</lpage><pub-id pub-id-type="doi">10.3897/zookeys.131.1921</pub-id></element-citation></ref><ref id="B296003"><element-citation xmlns:xlink="http://www.w3.org/1999/xlink" publication-type="article" xlink:type="simple"><person-group person-group-type="author"><name name-style="western"><surname>Wang</surname><given-names>YHM</given-names></name></person-group><year>1955</year><article-title>Serica 1c: Supplement to the <tp:taxon-name><tp:taxon-name-part taxon-name-part-type="subphylum">Myriapoda</tp:taxon-name-part></tp:taxon-name> of the Philippine Islands II.</article-title><source>Quarterly Journal of the Taiwan Museum</source><volume>8</volume><issue>3</issue><fpage>193</fpage><lpage>194</lpage></element-citation></ref></ref-list></tp:taxon-treatment>
