# Supplementary material for: The millipede family Paradoxosomatidae in the Philippines, with a description of Eustrongylosoma penevi sp.n., and notes on Anoplodesmus anthracinus Pocock, 1895, recorded in Malaysia and Sri Lanka for the first time (Diplopoda, Polydesmida)
Source: Biodivers Data J. 2013 Sep 16;(1):e957. doi: 10.3897/BDJ.1.e957 (PMC3964709; doi:10.3897/BDJ.1.e957)
Supplement: XML Treatment for Helicorthomorpha luzoniensis [file BDJ.1.e957-treatment27.xml]

<!DOCTYPE tp:taxon-treatment
  PUBLIC "-//TaxonX//DTD Taxonomic Treatment Publishing DTD v0 20100105//EN" "tax-treatment-NSO.dtd">
<tp:taxon-treatment xmlns:tp="http://www.plazi.org/taxpub"><tp:treatment-meta><mixed-citation publication-type="journal"><person-group><name><surname>Golovatch</surname><given-names>Sergei</given-names></name><name><surname>Stoev</surname><given-names>Pavel</given-names></name></person-group><article-title>The millipede family <tp:taxon-name><tp:taxon-name-part taxon-name-part-type="familia">Paradoxosomatidae</tp:taxon-name-part></tp:taxon-name> in the Philippines, with a description of <italic><tp:taxon-name><tp:taxon-name-part taxon-name-part-type="genus">Eustrongylosoma</tp:taxon-name-part> <tp:taxon-name-part taxon-name-part-type="species">penevi</tp:taxon-name-part></tp:taxon-name></italic> sp.n., and notes on <italic><tp:taxon-name><tp:taxon-name-part taxon-name-part-type="genus">Anoplodesmus</tp:taxon-name-part> <tp:taxon-name-part taxon-name-part-type="species">anthracinus</tp:taxon-name-part></tp:taxon-name></italic> Pocock, 1895, recorded in Malaysia and Sri Lanka for the first time (<tp:taxon-name><tp:taxon-name-part taxon-name-part-type="classis">Diplopoda</tp:taxon-name-part></tp:taxon-name>, <tp:taxon-name><tp:taxon-name-part taxon-name-part-type="ordo">Polydesmida</tp:taxon-name-part></tp:taxon-name>)</article-title><source>Biodivers Data J</source><day>16</day><month>9</month><year>2013</year><volume>2013</volume><issue>1</issue><pub-id pub-id-type="doi">10.3897/BDJ.1.e957</pub-id></mixed-citation></tp:treatment-meta><tp:nomenclature><tp:taxon-name><tp:taxon-name-part taxon-name-part-type="genus">Helicorthomorpha</tp:taxon-name-part> <tp:taxon-name-part taxon-name-part-type="species">luzoniensis</tp:taxon-name-part></tp:taxon-name><tp:taxon-authority>(Peters, 1864), comb. n.</tp:taxon-authority></tp:nomenclature><tp:treatment-sec sec-type="Notes"><title>Notes</title><p>Originally described from Luzon, without a more precise locality (<xref ref-type="bibr" rid="B295954">Peters 1864</xref>), this species, previously considered dubious (<xref ref-type="bibr" rid="B295838">Jeekel 1968</xref>), appears to actually represent a new senior subjective synonym of <italic><tp:taxon-name><tp:taxon-name-part taxon-name-part-type="genus">Helicorthomorpha</tp:taxon-name-part> <tp:taxon-name-part taxon-name-part-type="species">orthogona</tp:taxon-name-part></tp:taxon-name></italic> (Silvestri, 1898). The syntypes (1 ♂, 1 ♀), labelled "Bosoboso, Luzon, leg. Martens" (<xref ref-type="bibr" rid="B295934">Moritz and Fischer 1978</xref>), have been revised and returned to the Museum für Naturkunde in Berlin as а lectotype (♂) and а paralectotype (♀). Lectotype designation is necessary to ensure the species to be based on male material. In addition, unlike the paralectotype, which is an incomplete female, the lectotype is complete. The name <italic>luzoniensis</italic> is preferred because of its priority, being in use in the last 50 years and thus not representing a <italic>nomen oblitum</italic> (<xref ref-type="bibr" rid="B295934">Moritz and Fischer 1978</xref>). This widespread species, previously referred to as <italic><tp:taxon-name><tp:taxon-name-part taxon-name-part-type="genus">Helicorthomorpha</tp:taxon-name-part> <tp:taxon-name-part taxon-name-part-type="species">orthogona</tp:taxon-name-part></tp:taxon-name></italic>, is known to occur from China to New Guinea (<xref ref-type="bibr" rid="B295912">Jeekel 2009</xref>). In the Philippines it has been recorded from Luzon and Mindanao islands (<xref ref-type="bibr" rid="B295984">Wang 1951</xref>, <xref ref-type="bibr" rid="B295882">Jeekel 1980b</xref>).</p></tp:treatment-sec><ref-list><ref id="B295954"><element-citation xmlns:xlink="http://www.w3.org/1999/xlink" publication-type="article" xlink:type="simple"><person-group person-group-type="author"><name name-style="western"><surname>Peters</surname><given-names>WCH</given-names></name></person-group><year>1864</year><article-title>Übersicht der im Königl. zoologischen Museum befindlichen Myriopoden aus der Familie der Polydesmi, so wie Beschreibungen einer neuen Gattung, Trachyjulus, der Juli und neuer Arten der Gattung Siphonophora. Monatsberichte der Königl.</article-title><source>Akademie der Wissenschaften zu Berlin</source><volume>7</volume><fpage>529</fpage><lpage>551</lpage></element-citation></ref><ref id="B295838"><element-citation xmlns:xlink="http://www.w3.org/1999/xlink" publication-type="book" xlink:type="simple"><person-group person-group-type="author"><name name-style="western"><surname>Jeekel</surname><given-names>CAW</given-names></name></person-group><year>1968</year><article-title>On the classification and geographical distribution of the family <tp:taxon-name><tp:taxon-name-part taxon-name-part-type="familia">Paradoxosomatidae</tp:taxon-name-part></tp:taxon-name> (<tp:taxon-name><tp:taxon-name-part taxon-name-part-type="classis">Diplopoda</tp:taxon-name-part></tp:taxon-name>, <tp:taxon-name><tp:taxon-name-part taxon-name-part-type="ordo">Polydesmida</tp:taxon-name-part></tp:taxon-name>).</article-title><publisher-name>Privately published</publisher-name><publisher-loc>Rotterdam</publisher-loc><size units="page">162</size></element-citation></ref><ref id="B295934"><element-citation xmlns:xlink="http://www.w3.org/1999/xlink" publication-type="article" xlink:type="simple"><person-group person-group-type="author"><name name-style="western"><surname>Moritz</surname><given-names>M</given-names></name><name name-style="western"><surname>Fischer</surname><given-names>SC</given-names></name></person-group><year>1978</year><article-title>Die Typen der Myriapoden-Sammlung des Zoologischen Museums Berlin. I. <tp:taxon-name><tp:taxon-name-part taxon-name-part-type="classis">Diplopoda</tp:taxon-name-part></tp:taxon-name>. Teil 4: <tp:taxon-name><tp:taxon-name-part taxon-name-part-type="ordo">Polydesmida</tp:taxon-name-part></tp:taxon-name>. Teil 5: Ergänzungen.</article-title><source>Mitteilungen aus dem Zoologischen Museum in Berlin</source><volume>54</volume><issue>1</issue><fpage>99</fpage><lpage>160</lpage><pub-id pub-id-type="doi">10.1080/00222937300770281</pub-id></element-citation></ref><ref id="B295912"><element-citation xmlns:xlink="http://www.w3.org/1999/xlink" publication-type="article" xlink:type="simple"><person-group person-group-type="author"><name name-style="western"><surname>Jeekel</surname><given-names>CAW</given-names></name></person-group><year>2009</year><article-title>Records of <tp:taxon-name><tp:taxon-name-part taxon-name-part-type="familia">Paradoxosomatidae</tp:taxon-name-part></tp:taxon-name> from New Guinea (<tp:taxon-name><tp:taxon-name-part taxon-name-part-type="classis">Diplopoda</tp:taxon-name-part></tp:taxon-name>, <tp:taxon-name><tp:taxon-name-part taxon-name-part-type="ordo">Polydesmida</tp:taxon-name-part></tp:taxon-name>).</article-title><source>Myriapod Memoranda</source><volume>11</volume><fpage>75</fpage><lpage>82</lpage></element-citation></ref><ref id="B295984"><element-citation xmlns:xlink="http://www.w3.org/1999/xlink" publication-type="thesis" xlink:type="simple"><person-group person-group-type="author"><name name-style="western"><surname>Wang</surname><given-names>YHM</given-names></name></person-group><year>1951</year><article-title>The <tp:taxon-name><tp:taxon-name-part taxon-name-part-type="subphylum">Myriapoda</tp:taxon-name-part></tp:taxon-name> of the Philippine islands. Serica Vol. I.</article-title><publisher-name>University of Utah</publisher-name><publisher-loc>Utah</publisher-loc><size units="page">80</size></element-citation></ref><ref id="B295882"><element-citation xmlns:xlink="http://www.w3.org/1999/xlink" publication-type="article" xlink:type="simple"><person-group person-group-type="author"><name name-style="western"><surname>Jeekel</surname><given-names>CAW</given-names></name></person-group><year>1980</year><article-title>The generic allocation of some little-known <tp:taxon-name><tp:taxon-name-part taxon-name-part-type="familia">Paradoxosomatidae</tp:taxon-name-part></tp:taxon-name> from South-East Asia (<tp:taxon-name><tp:taxon-name-part taxon-name-part-type="classis">Diplopoda</tp:taxon-name-part></tp:taxon-name>, <tp:taxon-name><tp:taxon-name-part taxon-name-part-type="ordo">Polydesmida</tp:taxon-name-part></tp:taxon-name>).</article-title><source>Revue suisse de Zoologie</source><volume>87</volume><issue>3</issue><fpage>651</fpage><lpage>670</lpage></element-citation></ref></ref-list></tp:taxon-treatment>
